# Supplementary material for: Geometrically encoded SERS nanobarcodes for the logical detection of nasopharyngeal carcinoma-related progression biomarkers
Source: Nat Commun. 2021 Jun 8;12:3430. doi: 10.1038/s41467-021-23789-3 (PMC8173014; doi:10.1038/s41467-021-23789-3)
Supplement: Supplementary file 3 — Source Data [file 41467_2021_23789_MOESM3_ESM.xlsx]

## Sheet: Fig.2c; Fig.2d; Fig.2e; Fig.2f
Figure 2c			Figure 2c			Figure 2c			Figure 2d			Figure 2d			Figure 2d			Figure 2e			Figure 2e			Figure 2e			Figure 2f			Figure 2f			Figure 2f			Figure 2f			Figure 2f			Figure 2f			Figure 2f			Figure 2f
Re(CO)5			W(CO)5			MO(CO)5			CpRu(13CO)2			CpOs(CO)2			CpRu(CO)2			Os-OH			Os-SH			Os-COOH			CpWPcy3(CO)2			CpWPPh3(CO)2			CpMoPPh3(CO)2			CpRu(13CO)2			Re(CO)5			CpOs(CO)2			CpMo(CO)3			CpW(CO)3
#Wave	#Intensity		#Wave	#Intensity		#Wave	#Intensity		#Wave	#Intensity		#Wave	#Intensity		#Wave	#Intensity		#Wave	#Intensity		#Wave	#Intensity		#Wave	#Intensity		#Wave	#Intensity		#Wave	#Intensity		#Wave	#Intensity		#Wave	#Intensity		#Wave	#Intensity		#Wave	#Intensity		#Wave	#Intensity		#Wave	#Intensity
1799.47	20.0909		2445.46	0		2445.46	0		2402.73	-51.3255		2402.73	0		1598.92	-52.7695		1601.46	183.969		1601.46	0		1801.48	-175.45		1799.47	0		2202.78	0		1799.47	20.0909		2402.73	0		2445.46	0		2402.73	0		2402.73	0		1799.47	0
1800.29	20.7433		2444.62	100.921		2444.62	64.2714		2401.83	-61.9574		2401.83	2.75838		1599.77	-88.7261		1602.35	229.726		1602.35	59.0876		1802.33	-230.447		1800.29	-70.3206		2201.84	9.41681		1800.29	20.7433		2401.83	-1.7728		2444.62	-37.2845		2401.83	-1.37919		2401.83	1.05816		1800.29	6.07687
1801.12	22.0681		2443.79	214.683		2443.79	79.2988		2400.93	-73.7386		2400.93	2.25306		1600.62	-128.674		1603.23	386.423		1603.23	83.8782		1803.18	-272.426		1801.12	-125.88		2200.91	26.3393		1801.12	22.0681		2400.93	-9.12237		2443.79	-59.5361		2400.93	-2.6277		2400.93	2.85083		1801.12	18.9939
1801.94	6.39992		2442.95	280.888		2442.95	114.967		2400.03	-92.5109		2400.03	1.91369		1601.47	-170.481		1604.11	559.597		1604.11	105.927		1804.04	-187.883		1801.94	-191.777		2199.97	51.7943		1801.94	6.39992		2400.03	-23.3862		2442.95	-88.8249		2400.03	-4.06231		2400.03	7.91874		1801.94	12.2833
1802.77	-14.8343		2442.12	395.524		2442.12	134.551		2399.12	-107.921		2399.12	-2.39518		1602.32	-212.257		1604.99	702.647		1604.99	164.121		1804.89	-144.798		1802.77	-258.495		2199.03	98.444		1802.77	-14.8343		2399.12	-38.7362		2442.12	-87.2408		2399.12	-7.27634		2399.12	18.4329		1802.77	44.0787
1803.59	-26.6427		2441.28	430.977		2441.28	119.649		2398.22	-114.614		2398.22	-5.21166		1603.17	-252.555		1605.88	774.586		1605.88	176.007		1805.74	-66.8412		1803.59	-300.009		2198.09	122.313		1803.59	-26.6427		2398.22	-49.3088		2441.28	-69.6706		2398.22	-4.29091		2398.22	36.9478		1803.59	101.389
1804.42	-29.2048		2440.45	499.666		2440.45	93.9637		2397.32	-123.912		2397.32	-7.42555		1604.02	-289.303		1606.76	920.621		1606.76	164.379		1806.59	-68.9194		1804.42	-337.714		2197.16	103.349		1804.42	-29.2048		2397.32	-53.3136		2440.45	-49.1181		2397.32	0.777872		2397.32	46.2829		1804.42	187.32
1805.24	-47.2408		2439.61	534.59		2439.61	82.944		2396.41	-131.718		2396.41	-7.55032		1604.87	-319.997		1607.64	1062.51		1607.64	136.968		1807.45	48.2192		1805.24	-381.959		2196.22	41.1154		1805.24	-47.2408		2396.41	-53.3825		2439.61	8.66576		2396.41	8.23786		2396.41	48.0005		1805.24	232.42
1806.07	-48.2416		2438.77	540.597		2438.77	73.8058		2395.51	-137.737		2395.51	-6.81731		1605.72	-342.209		1608.52	1125.76		1608.52	90.23		1808.3	26.6871		1806.07	-453.652		2195.28	-20.0485		1806.07	-48.2416		2395.51	-46.6851		2438.77	81.0032		2395.51	12.2662		2395.51	47.5381		1806.07	272.795
1806.89	-27.031		2437.94	541.749		2437.94	48.1877		2394.61	-138.658		2394.61	-8.47806		1606.57	-355.951		1609.41	1006.9		1609.41	69.3012		1809.15	-12.6698		1806.89	-453.342		2194.34	-37.0455		1806.89	-27.031		2394.61	-31.6624		2437.94	55.7275		2394.61	10.8443		2394.61	40.1617		1806.89	282.124
1807.72	8.06717		2437.1	578.88		2437.1	23.9884		2393.7	-145.39		2393.7	-12.929		1607.43	-362.882		1610.29	999.06		1610.29	23.9715		1810	-44.2624		1807.72	-481.6		2193.41	-14.0101		1807.72	8.06717		2393.7	-24.5174		2437.1	31.1933		2393.7	8.30916		2393.7	21.3568		1807.72	328.755
1808.54	33.5607		2436.26	570.973		2436.26	-8.51532		2392.8	-153.562		2392.8	-13.2205		1608.28	-363.159		1611.17	910.813		1611.17	30.0927		1810.85	88.2809		1808.54	-508.342		2192.47	-4.63002		1808.54	33.5607		2392.8	-34.593		2436.26	3.8596		2392.8	8.24107		2392.8	-4.66324		1808.54	367.774
1809.36	37.7469		2435.43	575.002		2435.43	-8.9094		2391.9	-160.862		2391.9	-18.0909		1609.13	-360.211		1612.05	787.366		1612.05	96.216		1811.71	-2.54473		1809.36	-519.438		2191.53	-15.0476		1809.36	37.7469		2391.9	-33.8624		2435.43	-61.0974		2391.9	9.09379		2391.9	-20.4388		1809.36	390.704
1810.19	15.417		2434.59	593.113		2434.59	27.1321		2390.99	-164.943		2390.99	-23.5574		1609.98	-353.939		1612.93	714.444		1612.93	131.984		1812.56	-109.644		1810.19	-588.551		2190.59	-51.5293		1810.19	15.417		2390.99	-22.5616		2434.59	-52.4115		2390.99	6.67908		2390.99	-28.836		1810.19	421.785
1811.01	-4.90984		2433.75	540.238		2433.75	82.6985		2390.09	-168.027		2390.09	-24.7084		1610.82	-347.502		1613.82	617.572		1613.82	106.218		1813.41	-151.618		1811.01	-626.483		2189.65	-70.5808		1811.01	-4.90984		2390.09	-12.9376		2433.75	-88.0276		2390.09	11.3405		2390.09	-27.9966		1811.01	416.083
1811.83	6.96455		2432.92	602.552		2432.92	103.323		2389.18	-168.675		2389.18	-27.7579		1611.67	-340.009		1614.7	581.536		1614.7	118.17		1814.26	-50.8973		1811.83	-619.107		2188.71	-78.0949		1811.83	6.96455		2389.18	-19.3281		2432.92	-91.229		2389.18	24.3836		2389.18	-23.4305		1811.83	361.759
1812.66	16.965		2432.08	588.457		2432.08	83.0285		2388.28	-162.2		2388.28	-24.1246		1612.52	-330.242		1615.58	552.732		1615.58	104.633		1815.11	-46.9375		1812.66	-618.518		2187.77	-53.275		1812.66	16.965		2388.28	-22.8733		2432.08	-86.5024		2388.28	35.9642		2388.28	-26.5725		1812.66	292.763
1813.48	0.779166		2431.24	563.78		2431.24	125.796		2387.37	-146.721		2387.37	-25.3915		1613.37	-321.03		1616.46	489.055		1616.46	97.8304		1815.96	-3.17918		1813.48	-643.157		2186.83	22.8572		1813.48	0.779166		2387.37	-28.1783		2431.24	-78.8134		2387.37	40.8137		2387.37	-23.1379		1813.48	224.061
1814.3	-5.28302		2430.41	568.149		2430.41	141.211		2386.47	-143.965		2386.47	-25.4076		1614.22	-307.474		1617.34	546.29		1617.34	89.0426		1816.81	-22.1432		1814.3	-671.313		2185.89	106.701		1814.3	-5.28302		2386.47	-32.4384		2430.41	-44.8033		2386.47	44.9745		2386.47	-11.1576		1814.3	249.38
1815.12	14.3157		2429.57	521.27		2429.57	120.608		2385.56	-141.814		2385.56	-16.703		1615.07	-290.944		1618.22	635.094		1618.22	77.6751		1817.66	14.0942		1815.12	-642.411		2184.96	96.2852		1815.12	14.3157		2385.56	-36.8874		2429.57	-16.2216		2385.56	54.2643		2385.56	9.92631		1815.12	280.792
1815.95	46.8363		2428.73	536.391		2428.73	122.372		2384.66	-136.649		2384.66	-18.4674		1615.92	-271.863		1619.1	637.49		1619.1	106.145		1818.52	-57.8441		1815.95	-624.388		2184.01	13.5678		1815.95	46.8363		2384.66	-36.4547		2428.73	7.3742		2384.66	59.5904		2384.66	11.9667		1815.95	257.877
1816.77	59.7309		2427.89	488.939		2427.89	101.479		2383.75	-118.224		2383.75	-17.7322		1616.77	-247.904		1619.98	614.574		1619.98	95.7493		1819.37	-213.202		1816.77	-614.075		2183.08	-57.7467		1816.77	59.7309		2383.75	-35.0918		2427.89	33.2696		2383.75	62.9839		2383.75	16.4772		1816.77	224.487
1817.59	96.2079		2427.05	486.635		2427.05	124.298		2382.85	-107.877		2382.85	-17.5501		1617.62	-221.87		1620.86	528.911		1620.86	52.9366		1820.22	-291.365		1817.59	-610.532		2182.13	-30.3256		1817.59	96.2079		2382.85	-32.734		2427.05	66.6267		2382.85	63.4259		2382.85	22.2048		1817.59	162.821
1818.41	116.926		2426.21	465.007		2426.21	127.984		2381.94	-97.4009		2381.94	-16.6931		1618.47	-193.628		1621.74	475.584		1621.74	106.66		1821.07	-283.508		1818.41	-546.91		2181.19	72.4717		1818.41	116.926		2381.94	-28.5845		2426.21	92.8464		2381.94	67.7362		2381.94	31.7322		1818.41	111.561
1819.24	140.582		2425.38	518.017		2425.38	105.792		2381.04	-92.0866		2381.04	-16.8828		1619.31	-166.408		1622.62	451.198		1622.62	130.044		1821.92	-275.257		1819.24	-582.236		2180.25	160.593		1819.24	140.582		2381.04	-26.8831		2425.38	103.481		2381.04	68.5768		2381.04	25.3539		1819.24	66.6101
1820.06	148.232		2424.54	551.175		2424.54	79.5783		2380.13	-85.6569		2380.13	-19.4947		1620.16	-140.099		1623.5	281.638		1623.5	147.447		1822.77	-230.928		1820.06	-531.093		2179.31	173.548		1820.06	148.232		2380.13	-30.0461		2424.54	106.249		2380.13	69.0018		2380.13	18.4504		1820.06	126.322
1820.88	154.137		2423.7	582.171		2423.7	73.1084		2379.22	-80.7414		2379.22	-17.3081		1621.01	-113.493		1624.38	233.174		1624.38	165.252		1823.62	-206.181		1820.88	-525.542		2178.37	160.346		1820.88	154.137		2379.22	-32.2562		2423.7	169.109		2379.22	72.7309		2379.22	14.6935		1820.88	195.33
1821.7	143.937		2422.86	610.944		2422.86	48.8275		2378.32	-75.0466		2378.32	-15.1841		1621.86	-86.6113		1625.26	247.883		1625.26	127.781		1824.47	-59.8537		1821.7	-533.31		2177.43	165.528		1821.7	143.937		2378.32	-32.5599		2422.86	198.16		2378.32	75.7849		2378.32	9.58767		1821.7	160.034
1822.52	148.341		2422.02	574.083		2422.02	30.9513		2377.41	-64.1401		2377.41	-11.2034		1622.71	-59.8147		1626.14	203.312		1626.14	105.859		1825.32	128.319		1822.52	-474.413		2176.49	195.181		1822.52	148.341		2377.41	-24.5014		2422.02	183.02		2377.41	79.9171		2377.41	2.27807		1822.52	160.459
1823.34	141.856		2421.18	632.241		2421.18	2.61074		2376.5	-55.5634		2376.5	-13.4616		1623.55	-32.0475		1627.02	207.515		1627.02	72.5171		1826.17	235.09		1823.34	-432.436		2175.55	202.987		1823.34	141.856		2376.5	-11.2939		2421.18	190.084		2376.5	80.6077		2376.5	-3.2555		1823.34	147.872
1824.17	97.7414		2420.34	611.04		2420.34	0.186853		2375.6	-53.1005		2375.6	-16.0998		1624.4	-3.15761		1627.9	278.524		1627.9	35.0727		1827.01	284.091		1824.17	-425.749		2174.61	184.897		1824.17	97.7414		2375.6	7.48159		2420.34	157.816		2375.6	79.3047		2375.6	-7.11951		1824.17	142.384
1824.99	26.2655		2419.5	640.736		2419.5	21.8568		2374.69	-57.3452		2374.69	-16.5543		1625.25	26.5314		1628.78	194.634		1628.78	40.0532		1827.86	205.386		1824.99	-413.928		2173.67	163.434		1824.99	26.2655		2374.69	15.5513		2419.5	134.574		2374.69	69.1052		2374.69	-5.65095		1824.99	188.108
1825.81	-33.1728		2418.66	590.023		2418.66	35.427		2373.78	-65.6461		2373.78	-22.0177		1626.09	57.0544		1629.66	194.962		1629.66	26.5161		1828.71	56.6346		1825.81	-421.205		2172.73	129.475		1825.81	-33.1728		2373.78	13.9399		2418.66	104.964		2373.78	60.7795		2373.78	4.70991		1825.81	300.561
1826.63	-52.3766		2417.82	541.913		2417.82	37.9769		2372.88	-70.1158		2372.88	-24.2694		1626.94	88.3429		1630.54	111.133		1630.54	46.2891		1829.56	-57.2678		1826.63	-367.282		2171.78	71.8213		1826.63	-52.3766		2372.88	8.01613		2417.82	89.4433		2372.88	54.2674		2372.88	15.1944		1826.63	272.789
1827.45	-21.9229		2416.98	524.012		2416.98	39.8817		2371.97	-69.3366		2371.97	-29.3248		1627.79	120.127		1631.42	77.2411		1631.42	103.923		1830.41	-135.486		1827.45	-278.274		2170.84	16.6078		1827.45	-21.9229		2371.97	5.72359		2416.98	65.6362		2371.97	51.3596		2371.97	15.9545		1827.45	244.82
1828.27	-4.45544		2416.14	478.309		2416.14	46.6279		2371.06	-66.0899		2371.06	-32.5716		1628.64	150.521		1632.29	216.128		1632.29	96.3546		1831.26	-194.859		1828.27	-201.658		2169.9	-26.1788		1828.27	-4.45544		2371.06	7.68219		2416.14	51.1714		2371.06	54.517		2371.06	26.4286		1828.27	232.196
1829.09	1.72929		2415.3	451.783		2415.3	105.701		2370.15	-63.7509		2370.15	-34.9018		1629.48	179.881		1633.17	283.964		1633.17	97.0321		1832.11	-159.137		1829.09	-188.741		2168.96	-17.9111		1829.09	1.72929		2370.15	18.0367		2415.3	78.4091		2370.15	63.5269		2370.15	42.2854		1829.09	196.308
1829.91	1.68523		2414.46	469.27		2414.46	128.533		2369.25	-59.5857		2369.25	-37.8203		1630.33	207.279		1634.05	441.634		1634.05	128.758		1832.96	-56.3814		1829.91	-140.536		2168.01	23.4699		1829.91	1.68523		2369.25	32.5642		2414.46	99.1325		2369.25	74.6945		2369.25	46.6533		1829.91	160.901
1830.73	38.3614		2413.62	536.025		2413.62	146.696		2368.34	-58.8654		2368.34	-41.2433		1631.17	232.635		1634.93	474.54		1634.93	105.263		1833.8	-29.3288		1830.73	-120.392		2167.07	54.9989		1830.73	38.3614		2368.34	36.52		2413.62	81.2327		2368.34	86.4258		2368.34	33.785		1830.73	183.026
1831.55	79.5627		2412.78	512.512		2412.78	159.659		2367.43	-60.6563		2367.43	-45.8805		1632.02	252.991		1635.81	350.522		1635.81	86.8369		1834.65	23.3349		1831.55	-40.9042		2166.13	55.3119		1831.55	79.5627		2367.43	22.9816		2412.78	90.7695		2367.43	98.9613		2367.43	21.502		1831.55	224.612
1832.37	131.584		2411.94	488.805		2411.94	146.531		2366.52	-60.2858		2366.52	-47.8415		1632.87	265.631		1636.69	306.423		1636.69	76.1851		1835.5	93.5762		1832.37	2.02917		2165.19	68.5372		1832.37	131.584		2366.52	9.42347		2411.94	106.517		2366.52	110.364		2366.52	1.28767		1832.37	253.317
1833.19	170.458		2411.1	469.862		2411.1	125.043		2365.61	-61.2066		2365.61	-50.8581		1633.71	270.817		1637.56	252.699		1637.56	93.365		1836.35	53.3942		1833.19	72.991		2164.24	90.6323		1833.19	170.458		2365.61	6.78471		2411.1	64.466		2365.61	113.127		2365.61	-21.4179		1833.19	173.068
1834.01	176.118		2410.25	435.019		2410.25	127.06		2364.71	-63.9758		2364.71	-54.0693		1634.56	265.349		1638.44	143.565		1638.44	78.576		1837.2	38.0123		1834.01	137.968		2163.3	98.472		1834.01	176.118		2364.71	14.8353		2410.25	50.0185		2364.71	111.978		2364.71	-28.1666		1834.01	114.367
1834.83	131.418		2409.41	404.367		2409.41	98.8539		2363.8	-66.7133		2363.8	-54.8168		1635.4	252.645		1639.32	189.62		1639.32	74.628		1838.04	-131.415		1834.83	141.501		2162.36	91.1835		1834.83	131.418		2363.8	23.9765		2409.41	2.46607		2363.8	107.581		2363.8	-14.538		1834.83	105.318
1835.65	81.3636		2408.57	334.779		2408.57	80.9139		2362.89	-71.5452		2362.89	-51.6614		1636.25	231.939		1640.2	210.025		1640.2	62.1177		1838.89	-148.942		1835.65	179.722		2161.41	85.2808		1835.65	81.3636		2362.89	33.9881		2408.57	-56.7641		2362.89	103.606		2362.89	-8.10934		1835.65	87.86
1836.47	38.8616		2407.73	331.726		2407.73	63.7204		2361.98	-75.4929		2361.98	-46.5491		1637.09	206.933		1641.07	321.986		1641.07	87.2676		1839.74	-178.094		1836.47	276.471		2160.47	76.8283		1836.47	38.8616		2361.98	34.6656		2407.73	-59.8522		2361.98	97.4859		2361.98	-13.9524		1836.47	125.034
1837.29	11.4532		2406.89	253.271		2406.89	38.543		2361.07	-76.699		2361.07	-43.3577		1637.94	181.005		1641.95	342.662		1641.95	57.9864		1840.59	-280.321		1837.29	349.258		2159.52	82.3152		1837.29	11.4532		2361.07	25.0972		2406.89	-61.2364		2361.07	96.0683		2361.07	-25.8498		1837.29	106.44
1838.1	4.61674		2406.04	287.851		2406.04	52.7426		2360.16	-70.1932		2360.16	-46.63		1638.78	153.808		1642.83	322.478		1642.83	69.8626		1841.43	-281.964		1838.1	508.653		2158.58	104.728		1838.1	4.61674		2360.16	20.6459		2406.04	-61.5381		2360.16	100.86		2360.16	-40.2694		1838.1	44.9569
1838.92	8.91196		2405.2	342.708		2405.2	67.3958		2359.25	-68.444		2359.25	-49.2237		1639.63	129.654		1643.7	366.57		1643.7	104.851		1842.28	-269.203		1838.92	675.528		2157.64	117.319		1838.92	8.91196		2359.25	25.7829		2405.2	-61.8467		2359.25	105.186		2359.25	-58.9432		1838.92	79.6746
1839.74	-22.7893		2404.36	405.404		2404.36	106.934		2358.34	-68.7811		2358.34	-49.2355		1640.47	109.167		1644.58	442.826		1644.58	138.05		1843.13	-335.827		1839.74	796.33		2156.69	111.068		1839.74	-22.7893		2358.34	39.4405		2404.36	-60.4832		2358.34	108.821		2358.34	-70.768		1839.74	113.135
1840.56	-49.8423		2403.52	412.058		2403.52	107.953		2357.43	-67.3878		2357.43	-52.0679		1641.32	91.9844		1645.46	338.249		1645.46	97.0647		1843.98	-306.093		1840.56	912.239		2155.75	136.373		1840.56	-49.8423		2357.43	51.8045		2403.52	-52.1059		2357.43	110.165		2357.43	-71.9689		1840.56	151.246
1841.38	-56.2562		2402.67	479.547		2402.67	99.6529		2356.52	-56.608		2356.52	-51.7588		1642.16	79.2178		1646.33	330.272		1646.33	110.27		1844.82	-321.303		1841.38	1079.96		2154.8	212.126		1841.38	-56.2562		2356.52	61.9971		2402.67	-68.1085		2356.52	112.13		2356.52	-59.7381		1841.38	132.399
1842.2	-26.3063		2401.83	492.109		2401.83	115.053		2355.61	-45.1424		2355.61	-53.1154		1643.01	69.8017		1647.21	219.236		1647.21	98.6972		1845.67	-183.807		1842.2	1217.07		2153.86	297.359		1842.2	-26.3063		2355.61	62.5152		2401.83	-62.9302		2355.61	120.314		2355.61	-47.0619		1842.2	195.518
1843.01	-9.33074		2400.99	433.915		2400.99	120.112		2354.7	-43.4103		2354.7	-55.5745		1643.85	64.6957		1648.09	100.039		1648.09	68.808		1846.51	-148.468		1843.01	1399.01		2152.91	338.935		1843.01	-9.33074		2354.7	62.1813		2400.99	-71.6622		2354.7	126.633		2354.7	-50.998		1843.01	227.041
1843.83	13.4028		2400.14	406.463		2400.14	120.84		2353.79	-50.6907		2353.79	-54.6597		1644.69	63.0629		1648.96	45.1865		1648.96	27.3578		1847.36	-182.312		1843.83	1497.82		2151.97	327.168		1843.83	13.4028		2353.79	78.408		2400.14	-104.413		2353.79	127.757		2353.79	-68.1397		1843.83	310.666
1844.65	29.2144		2399.3	366.796		2399.3	122.695		2352.88	-58.8231		2352.88	-53.1918		1645.54	67.9502		1649.84	72.0297		1649.84	31.4581		1848.21	-161.544		1844.65	1636.04		2151.02	289.751		1844.65	29.2144		2352.88	101.31		2399.3	-157.886		2352.88	116.777		2352.88	-67.0216		1844.65	341.966
1845.47	31.2814		2398.45	295.414		2398.45	148.39		2351.97	-65.1727		2351.97	-50.3329		1646.38	79.2968		1650.71	96.4292		1650.71	47.3841		1849.05	-139.444		1845.47	1745		2150.08	270.431		1845.47	31.2814		2351.97	113.077		2398.45	-177.405		2351.97	108.669		2351.97	-45.426		1845.47	316.118
1846.29	6.14941		2397.61	248.31		2397.61	111.878		2351.06	-71.23		2351.06	-49.0443		1647.22	94.6401		1651.59	148.076		1651.59	47.1374		1849.9	-138.192		1846.29	1786.28		2149.13	266.447		1846.29	6.14941		2351.06	108.434		2397.61	-179.709		2351.06	107.932		2351.06	-17.4135		1846.29	370.43
1847.1	4.25225		2396.77	293.746		2396.77	121.883		2350.15	-75.3857		2350.15	-50.9616		1648.07	113.476		1652.47	214.975		1652.47	37.5343		1850.75	-209.939		1847.1	1881.09		2148.18	249.254		1847.1	4.25225		2350.15	104.005		2396.77	-175.029		2350.15	112.515		2350.15	-11.3076		1847.1	376.877
1847.92	22.1272		2395.92	297.508		2395.92	118.185		2349.23	-88.5936		2349.23	-46.1652		1648.91	135.883		1653.34	319.461		1653.34	62.5375		1851.59	-170.631		1847.92	2013.77		2147.24	219.71		1847.92	22.1272		2349.23	108.144		2395.92	-175.064		2349.23	119.691		2349.23	-19.1979		1847.92	424.751
1848.74	25.259		2395.08	309.363		2395.08	125.814		2348.32	-111.693		2348.32	-48.7504		1649.75	160.77		1654.22	234.816		1654.22	73.5041		1852.44	-76.9944		1848.74	2092.16		2146.29	207.734		1848.74	25.259		2348.32	110.537		2395.08	-184.91		2348.32	126.471		2348.32	-39.2952		1848.74	369.441
1849.55	-3.36539		2394.23	400.887		2394.23	165.459		2347.41	-130.221		2347.41	-46.5574		1650.6	185.668		1655.09	227.45		1655.09	50.504		1853.28	-156.779		1849.55	2187.38		2145.34	209.463		1849.55	-3.36539		2347.41	105.273		2394.23	-176.016		2347.41	136.157		2347.41	-51.9772		1849.55	396.1
1850.37	-29.0241		2393.39	408.616		2393.39	171.356		2346.5	-137.447		2346.5	-53.2039		1651.44	211.277		1655.97	280.541		1655.97	67.2812		1854.13	-155.792		1850.37	2256.92		2144.4	190.96		1850.37	-29.0241		2346.5	86.6312		2393.39	-179.167		2346.5	139.615		2346.5	-67.6145		1850.37	431.927
1851.19	-37.3482		2392.54	441.994		2392.54	160.291		2345.59	-142.433		2345.59	-52.0702		1652.28	235.237		1656.84	300.362		1656.84	83.0435		1854.97	-122.835		1851.19	2367.95		2143.45	162.758		1851.19	-37.3482		2345.59	65.9719		2392.54	-215.339		2345.59	144.146		2345.59	-79.8557		1851.19	457.933
1852	-6.43665		2391.7	431.15		2391.7	139.314		2344.68	-156.426		2344.68	-55.2831		1653.13	254.221		1657.72	247.06		1657.72	83.0029		1855.82	-71.7064		1852	2518.08		2142.5	146.685		1852	-6.43665		2344.68	50.4869		2391.7	-234.02		2344.68	145.807		2344.68	-85.4453		1852	395.624
1852.82	9.23472		2390.85	440.973		2390.85	126.241		2343.76	-168.284		2343.76	-59.4154		1653.97	267.481		1658.59	209.477		1658.59	84.9845		1856.66	-22.9775		1852.82	2676.6		2141.56	174.381		1852.82	9.23472		2343.76	48.0844		2390.85	-268.401		2343.76	144.834		2343.76	-83.3623		1852.82	369.337
1853.64	34.7456		2390.01	429.135		2390.01	126.888		2342.85	-176.041		2342.85	-61.4214		1654.81	276.772		1659.47	260.218		1659.47	97.9574		1857.51	-58.994		1853.64	2778.31		2140.61	221.051		1853.64	34.7456		2342.85	52.8183		2390.01	-249.615		2342.85	146.281		2342.85	-102.723		1853.64	383.432
1854.45	66.4733		2389.16	369.646		2389.16	125.198		2341.94	-183.045		2341.94	-64.2994		1655.65	280.28		1660.34	232.961		1660.34	97.453		1858.35	-63.1795		1854.45	2971.81		2139.66	267.819		1854.45	66.4733		2341.94	62.5536		2389.16	-249.739		2341.94	143.215		2341.94	-126.099		1854.45	337.545
1855.27	124.52		2388.31	365.392		2388.31	129.837		2341.03	-191.006		2341.03	-63.4925		1656.49	280.013		1661.21	150.606		1661.21	91.5588		1859.2	-56.3834		1855.27	3103.63		2138.71	288.663		1855.27	124.52		2341.03	82.8654		2388.31	-233.844		2341.03	134.996		2341.03	-133.254		1855.27	380.677
1856.08	163.242		2387.47	345.229		2387.47	121.934		2340.11	-194.395		2340.11	-63.0834		1657.34	274.65		1662.09	122.404		1662.09	77.6349		1860.04	-233.784		1856.08	3256.5		2137.77	330.117		1856.08	163.242		2340.11	108.456		2387.47	-252.282		2340.11	119.796		2340.11	-122.46		1856.08	393.937
1856.9	194.489		2386.62	305.943		2386.62	156.346		2339.2	-185.903		2339.2	-61.2998		1658.18	264.951		1662.96	148.63		1662.96	93.6955		1860.89	-274.234		1856.9	3363.4		2136.82	394.414		1856.9	194.489		2339.2	126.817		2386.62	-249.271		2339.2	119.383		2339.2	-113.273		1856.9	428.519
1857.72	243.433		2385.78	339.077		2385.78	122.281		2338.29	-176.639		2338.29	-59.4384		1659.02	251.972		1663.84	138.359		1663.84	111.591		1861.73	-263.595		1857.72	3442.63		2135.87	465.543		1857.72	243.433		2338.29	132.248		2385.78	-209.768		2338.29	126.404		2338.29	-94.7932		1857.72	459.077
1858.53	318.77		2384.93	402.532		2384.93	130.31		2337.37	-169.147		2337.37	-55.237		1659.86	234.83		1664.71	272.329		1664.71	113.17		1862.57	-142.297		1858.53	3582.28		2134.92	511.025		1858.53	318.77		2337.37	136.571		2384.93	-185.701		2337.37	133.332		2337.37	-75.592		1858.53	499.095
1859.35	396.841		2384.08	385.065		2384.08	96.432		2336.46	-164.927		2336.46	-52.2965		1660.7	217.198		1665.58	378.969		1665.58	131.65		1863.42	-129.88		1859.35	3644.08		2133.97	523.629		1859.35	396.841		2336.46	141.015		2384.08	-186.121		2336.46	135.544		2336.46	-68.1075		1859.35	607.335
1860.16	445.934		2383.24	384.142		2383.24	104.445		2335.55	-161.019		2335.55	-55.0991		1661.54	197.3		1666.46	419.6		1666.46	115.545		1864.26	-25.5071		1860.16	3662.91		2133.03	491.058		1860.16	445.934		2335.55	135.213		2383.24	-123.728		2335.55	137.557		2335.55	-61.9573		1860.16	638.7
1860.98	502.15		2382.39	379.716		2382.39	102.456		2334.63	-150.877		2334.63	-53.9587		1662.38	175.493		1667.33	361.224		1667.33	91.6194		1865.1	36.2563		1860.98	3650.36		2132.08	432.221		1860.98	502.15		2334.63	114.757		2382.39	-78.7493		2334.63	144.183		2334.63	-41.4612		1860.98	704.828
1861.79	565.037		2381.54	378.877		2381.54	82.6204		2333.72	-140.189		2333.72	-55.2156		1663.22	153.186		1668.2	262.158		1668.2	101.368		1865.95	74.08		1861.79	3615.19		2131.13	391.191		1861.79	565.037		2333.72	90.9805		2381.54	-70.6363		2333.72	150.423		2333.72	-14.064		1861.79	772.233
1862.61	625.699		2380.69	368.272		2380.69	77.5881		2332.8	-125.476		2332.8	-48.9262		1664.06	127.968		1669.08	146.001		1669.08	79.4134		1866.79	-3.39403		1862.61	3538.1		2130.18	387.392		1862.61	625.699		2332.8	79.6231		2380.69	-62.7229		2332.8	159.938		2332.8	-0.500961		1862.61	808.354
1863.42	672.449		2379.85	384.642		2379.85	87.6696		2331.89	-117.4		2331.89	-45.6666		1664.9	101.023		1669.95	34.1225		1669.95	69.0673		1867.64	-79.8135		1863.42	3416.67		2129.23	412.295		1863.42	672.449		2331.89	90.4779		2379.85	-45.5629		2331.89	169.024		2331.89	-5.5167		1863.42	856.241
1864.23	703.014		2379	412.686		2379	100.636		2330.98	-106.06		2330.98	-39.5632		1665.75	70.7979		1670.82	-28.3147		1670.82	72.1053		1868.48	-93.7926		1864.23	3251.56		2128.28	415.783		1864.23	703.014		2330.98	111.722		2379	-54.8916		2330.98	176.266		2330.98	-21.1199		1864.23	911.574
1865.05	757.551		2378.15	422.975		2378.15	88.3096		2330.06	-89.6877		2330.06	-33.9986		1666.59	37.4407		1671.69	22.4781		1671.69	69.206		1869.32	-179.794		1865.05	3059.88		2127.33	410.886		1865.05	757.551		2330.06	122.777		2378.15	-40.5059		2330.06	185.442		2330.06	-36.3721		1865.05	936.607
1865.86	828.614		2377.3	370.716		2377.3	117.946		2329.15	-68.8096		2329.15	-26.638		1667.43	2.14406		1672.57	24.1277		1672.57	86.2681		1870.16	-216.808		1865.86	2915.1		2126.38	453.987		1865.86	828.614		2329.15	117.917		2377.3	-36.7256		2329.15	182.681		2329.15	-37.7727		1865.86	853.818
1866.68	891.662		2376.45	430.275		2376.45	150.774		2328.23	-52.3902		2328.23	-18.7625		1668.27	-34.164		1673.44	12.7382		1673.44	96.8549		1871.01	-119.524		1866.68	2700.85		2125.43	488.479		1866.68	891.662		2328.23	115.971		2376.45	-73.7678		2328.23	174.308		2328.23	-47.8164		1866.68	785.777
1867.49	937.55		2375.61	447.402		2375.61	190.378		2327.32	-47.0824		2327.32	-16.2768		1669.11	-67.5662		1674.31	35.5939		1674.31	108.077		1871.85	-58.0132		1867.49	2469.13		2124.48	583.98		1867.49	937.55		2327.32	124.538		2375.61	-112.494		2327.32	164.376		2327.32	-68.6013		1867.49	762.951
1868.3	1015.56		2374.76	455.092		2374.76	243.304		2326.4	-42.5944		2326.4	-10.9142		1669.94	-98.126		1675.18	-2.14093		1675.18	143.888		1872.69	38.1362		1868.3	2271.1		2123.53	670.739		1868.3	1015.56		2326.4	131.94		2374.76	-140.474		2326.4	171.092		2326.4	-92.395		1868.3	773.963
1869.12	1131.4		2373.91	499.101		2373.91	235.556		2325.49	-31.4933		2325.49	-10.1608		1670.78	-123.839		1676.06	21.6517		1676.06	126.559		1873.53	70.4385		1869.12	2108.55		2122.58	707.574		1869.12	1131.4		2325.49	126.055		2373.91	-109.324		2325.49	175.262		2325.49	-99.1049		1869.12	695.764
1869.93	1246.69		2373.06	524.612		2373.06	231.459		2324.57	-15.7457		2324.57	-12.2514		1671.62	-143.772		1676.93	13.4243		1676.93	76.8283		1874.38	156.754		1869.93	1962.92		2121.63	720.582		1869.93	1246.69		2324.57	115.869		2373.06	-123.86		2324.57	170.371		2324.57	-105.219		1869.93	679.044
1870.75	1363.27		2372.21	536.748		2372.21	218.627		2323.66	-6.40404		2323.66	-11.8406		1672.46	-157.425		1677.8	11.1952		1677.8	72.4408		1875.22	144.233		1870.75	1793.51		2120.68	733.392		1870.75	1363.27		2323.66	108.129		2372.21	-109.215		2323.66	156.871		2323.66	-115.685		1870.75	695.258
1871.56	1479.91		2371.36	529.758		2371.36	219.909		2322.74	-2.9178		2322.74	-16.4654		1673.3	-163.123		1678.67	49.3633		1678.67	54.4981		1876.06	-9.39756		1871.56	1678.28		2119.73	749.174		1871.56	1479.91		2322.74	100.658		2371.36	-101.393		2322.74	152.561		2322.74	-113.677		1871.56	687.562
1872.37	1594		2370.51	547.859		2370.51	205.515		2321.82	-2.96155		2321.82	-20.5757		1674.14	-162.141		1679.54	-49.5621		1679.54	105.629		1876.9	-11.9303		1872.37	1550.55		2118.78	770.996		1872.37	1594		2321.82	92.9669		2370.51	-125.871		2321.82	155.107		2321.82	-101.467		1872.37	675.55
1873.18	1667.78		2369.66	574.085		2369.66	188.296		2320.91	-9.97625		2320.91	-27.8842		1674.98	-155.369		1680.41	-112.959		1680.41	159.257		1877.74	-54.2379		1873.18	1413.92		2117.83	808.034		1873.18	1667.78		2320.91	91.6123		2369.66	-87.2106		2320.91	157.31		2320.91	-84.3271		1873.18	712.386
1874	1729.33		2368.81	565.037		2368.81	159.653		2319.99	-14.1457		2319.99	-33.6976		1675.82	-143.978		1681.29	-63.9504		1681.29	206.92		1878.59	-27.2322		1874	1258.77		2116.88	831.802		1874	1729.33		2319.99	98.0842		2368.81	-70.7931		2319.99	158.822		2319.99	-80.7567		1874	724.11
1874.81	1775.18		2367.96	608.922		2367.96	163.932		2319.07	-18.8917		2319.07	-43.0548		1676.66	-130.362		1682.16	-12.6774		1682.16	262.807		1879.43	24.7305		1874.81	1145.73		2115.92	824.654		1874.81	1775.18		2319.07	113.051		2367.96	-59.4221		2319.07	161.905		2319.07	-86.1208		1874.81	762.002
1875.62	1832.51		2367.11	641.594		2367.11	172.726		2318.16	-29.5881		2318.16	-41.1034		1677.49	-115.481		1683.03	104.602		1683.03	254.841		1880.27	9.24252		1875.62	1009.88		2114.97	760.644		1875.62	1832.51		2318.16	127.142		2367.11	-50.6017		2318.16	160.387		2318.16	-82.1228		1875.62	726.752
1876.43	1878.56		2366.26	652.663		2366.26	199.371		2317.24	-46.4019		2317.24	-49.8059		1678.33	-98.8963		1683.9	152.751		1683.9	200.741		1881.11	143.788		1876.43	934.337		2114.02	708.316		1876.43	1878.56		2317.24	130.697		2366.26	-53.2603		2317.24	157.758		2317.24	-68.1734		1876.43	758.964
1877.25	1921.21		2365.41	634.852		2365.41	256.35		2316.32	-62.1996		2316.32	-55.9266		1679.17	-80.927		1684.77	290.354		1684.77	191.739		1881.95	115.944		1877.25	825.176		2113.07	686.997		1877.25	1921.21		2316.32	122.169		2365.41	4.60095		2316.32	150.128		2316.32	-50.6329		1877.25	693.367
1878.06	1932.56		2364.56	669.971		2364.56	288.941		2315.41	-74.6321		2315.41	-65.1296		1680.01	-62.4179		1685.64	280.244		1685.64	132.53		1882.79	137.909		1878.06	731.804		2112.12	648.051		1878.06	1932.56		2315.41	113.493		2364.56	-1.95589		2315.41	144.042		2315.41	-52.4202		1878.06	618.649
1878.87	1955.78		2363.71	671.301		2363.71	337.099		2314.49	-79.8367		2314.49	-68.5661		1680.85	-45.1888		1686.51	181.657		1686.51	135.71		1883.63	151.16		1878.87	632.628		2111.16	664.349		1878.87	1955.78		2314.49	100.999		2363.71	3.54832		2314.49	144.638		2314.49	-56.0219		1878.87	607.744
1879.68	1989.17		2362.86	658.397		2362.86	349.118		2313.57	-78.4215		2313.57	-72.14		1681.68	-26.5289		1687.38	72.7979		1687.38	111.944		1884.47	234.092		1879.68	594.429		2110.21	686.619		1879.68	1989.17		2313.57	86.6125		2362.86	63.7465		2313.57	154.712		2313.57	-58.2646		1879.68	587.986
1880.49	2035.25		2362.01	650.56		2362.01	357.051		2312.66	-75.2297		2312.66	-78.0862		1682.52	-6.07168		1688.25	130.986		1688.25	128.365		1885.32	282.907		1880.49	554.514		2109.26	733		1880.49	2035.25		2312.66	77.8525		2362.01	92.3547		2312.66	155.359		2312.66	-57.8965		1880.49	504.129
1881.31	2061.17		2361.16	620.813		2361.16	361.748		2311.74	-68.1888		2311.74	-77.6494		1683.36	16.9374		1689.12	133.819		1689.12	166.041		1886.16	199.574		1881.31	528.669		2108.3	803.428		1881.31	2061.17		2311.74	84.2651		2361.16	105.34		2311.74	153.383		2311.74	-56.8732		1881.31	435.756
1882.12	2077.27		2360.3	579.817		2360.3	339.04		2310.82	-62.6524		2310.82	-79.9245		1684.2	39.8527		1689.99	31.9732		1689.99	165.164		1887	212.625		1882.12	486.671		2107.35	857.897		1882.12	2077.27		2310.82	89.1627		2360.3	96.4754		2310.82	156.928		2310.82	-49.5451		1882.12	399.925
1882.93	2088.4		2359.45	576.732		2359.45	303.139		2309.9	-65.9967		2309.9	-87.5515		1685.03	62.8745		1690.86	-42.2634		1690.86	179.653		1887.84	260.124		1882.93	465.325		2106.4	861.753		1882.93	2088.4		2309.9	86.1304		2359.45	120.188		2309.9	168.856		2309.9	-39.4797		1882.93	436.813
1883.74	2086		2358.6	556.473		2358.6	291.439		2308.98	-77.8412		2308.98	-92.903		1685.87	88.3585		1691.73	111.844		1691.73	211.856		1888.68	148.691		1883.74	449.775		2105.45	840.155		1883.74	2086		2308.98	76.8067		2358.6	133.02		2308.98	169.317		2308.98	-43.1603		1883.74	440.444
1884.55	2060.01		2357.75	582.619		2357.75	283.372		2308.06	-92.1291		2308.06	-94.8922		1686.71	112.264		1692.6	172.76		1692.6	212.939		1889.52	292.285		1884.55	401.344		2104.49	831.441		1884.55	2060.01		2308.06	69.1839		2357.75	181.615		2308.06	165.664		2308.06	-46.5329		1884.55	452.651
1885.36	2022.13		2356.9	666.149		2356.9	243.163		2307.15	-105.421		2307.15	-88.2217		1687.54	135.042		1693.47	256.528		1693.47	203.324		1890.36	401.682		1885.36	365.93		2103.54	828.408		1885.36	2022.13		2307.15	68.2461		2356.9	169.668		2307.15	160.813		2307.15	-42.9581		1885.36	489.215
1886.17	1968.36		2356.04	777.916		2356.04	278.312		2306.23	-115.349		2306.23	-86.5718		1688.38	156.748		1694.34	223.343		1694.34	205.294		1891.2	491.225		1886.17	336.565		2102.58	794.272		1886.17	1968.36		2306.23	75.1004		2356.04	142.105		2306.23	157.899		2306.23	-35.2576		1886.17	470.545
1886.98	1911.22		2355.19	835.746		2355.19	280.433		2305.31	-111.869		2305.31	-87.0539		1689.22	176.191		1695.21	303.033		1695.21	194.366		1892.04	433.917		1886.98	275.918		2101.63	708.649		1886.98	1911.22		2305.31	86.0778		2355.19	134.302		2305.31	154.95		2305.31	-29.9641		1886.98	476.812
1887.79	1848.42		2354.34	885.22		2354.34	310.998		2304.39	-97.2627		2304.39	-87.2199		1690.05	194.124		1696.08	294.851		1696.08	192.057		1892.88	439.617		1887.79	269.958		2100.68	599.799		1887.79	1848.42		2304.39	93.1382		2354.34	113.901		2304.39	159.301		2304.39	-35.6212		1887.79	519.06
1888.6	1790.86		2353.49	908.885		2353.49	340.333		2303.47	-78.793		2303.47	-82.8972		1690.89	209.86		1696.95	208.211		1696.95	180.103		1893.72	488.722		1888.6	236.916		2099.72	488.656		1888.6	1790.86		2303.47	99.0951		2353.49	103.645		2303.47	163.281		2303.47	-42.9964		1888.6	501.272
1889.41	1730.26		2352.63	899.468		2352.63	347.805		2302.55	-65.2942		2302.55	-76.576		1691.72	226.12		1697.81	125.061		1697.81	210.455		1894.55	556.963		1889.41	226.827		2098.77	422.016		1889.41	1730.26		2302.55	102.666		2352.63	22.9237		2302.55	160.735		2302.55	-35.7354		1889.41	478.429
1890.22	1676.06		2351.78	870.076		2351.78	393.991		2301.63	-49.2568		2301.63	-73.4742		1692.56	239.675		1698.68	81.7772		1698.68	256.368		1895.39	523.283		1890.22	236.63		2097.81	412.268		1890.22	1676.06		2301.63	93.1639		2351.78	-21.4088		2301.63	164.95		2301.63	-22.878		1890.22	437.781
1891.03	1604.11		2350.93	859.123		2350.93	390.843		2300.71	-32.5006		2300.71	-74.7736		1693.4	250.874		1699.55	118.937		1699.55	287.03		1896.23	588.208		1891.03	227.994		2096.86	442.387		1891.03	1604.11		2300.71	71.1939		2350.93	-32.7365		2300.71	177.778		2300.71	-23.2515		1891.03	368.414
1891.84	1523.23		2350.07	831.962		2350.07	415.732		2299.79	-19.8394		2299.79	-73.9274		1694.23	262.194		1700.42	70.6772		1700.42	252.506		1897.07	673.213		1891.84	209.6		2095.9	454.04		1891.84	1523.23		2299.79	52.7363		2350.07	-67.5602		2299.79	187.358		2299.79	-37.3705		1891.84	270.962
1892.65	1465.31		2349.22	839.895		2349.22	448.971		2298.87	-9.22023		2298.87	-74.3331		1695.07	271.662		1701.29	74.2176		1701.29	281.248		1897.91	663.083		1892.65	227.531		2094.95	420.94		1892.65	1465.31		2298.87	47.0124		2349.22	-33.4754		2298.87	192.863		2298.87	-34.1596		1892.65	206.767
1893.46	1420.56		2348.37	772.98		2348.37	439.099		2297.95	3.11326		2297.95	-74.693		1695.9	280.588		1702.16	114.251		1702.16	237.777		1898.75	546.197		1893.46	273.646		2093.99	360.962		1893.46	1420.56		2297.95	47.2875		2348.37	-15.4189		2297.95	197.783		2297.95	-18.8198		1893.46	199.468
1894.27	1373.56		2347.51	770.679		2347.51	455.781		2297.03	8.86143		2297.03	-72.7691		1696.74	290.532		1703.02	224.74		1703.02	222.246		1899.59	505.094		1894.27	291.592		2093.04	291.469		1894.27	1373.56		2297.03	48.7529		2347.51	74.2053		2297.03	203.481		2297.03	-5.31682		1894.27	221.183
1895.08	1297.14		2346.66	761.182		2346.66	469.986		2296.11	4.26422		2296.11	-70.1134		1697.57	299.956		1703.89	388.835		1703.89	220.81		1900.43	438		1895.08	315.886		2092.08	227.973		1895.08	1297.14		2296.11	47.8141		2346.66	103.057		2296.11	203.173		2296.11	4.87329		1895.08	192.25
1895.89	1202.38		2345.8	806.249		2345.8	483.692		2295.19	-1.0886		2295.19	-69.5559		1698.41	308.821		1704.76	378.696		1704.76	218.266		1901.26	483.798		1895.89	284.319		2091.12	184.514		1895.89	1202.38		2295.19	48.1167		2345.8	135.048		2295.19	201.611		2295.19	15.6483		1895.89	180.531
1896.7	1091.63		2344.95	888.047		2344.95	463.55		2294.27	-0.839393		2294.27	-70.0289		1699.24	313.917		1705.63	295.205		1705.63	231.186		1902.1	436.547		1896.7	261.522		2090.17	156.879		1896.7	1091.63		2294.27	53.1108		2344.95	143.982		2294.27	195.109		2294.27	24.1576		1896.7	180.799
1897.51	1003.12		2344.09	900.343		2344.09	467.91		2293.35	0.144838		2293.35	-70.9861		1700.08	317.079		1706.49	203.987		1706.49	249.81		1902.94	372.37		1897.51	236.241		2089.21	116.844		1897.51	1003.12		2293.35	56.8841		2344.09	131.981		2293.35	187.535		2293.35	20.9689		1897.51	140.039
1898.32	910.2		2343.24	859.671		2343.24	417.49		2292.43	8.08613		2292.43	-76.1997		1700.91	319.034		1707.36	169.87		1707.36	257.693		1903.78	521.464		1898.32	234.524		2088.26	61.9418		1898.32	910.2		2292.43	58.6421		2343.24	150.837		2292.43	179.591		2292.43	13.3449		1898.32	173.567
1899.13	814.113		2342.38	851.439		2342.38	408.714		2291.51	16.0382		2291.51	-75.9973		1701.74	320.198		1708.23	197.954		1708.23	290.15		1904.62	627.601		1899.13	184.752		2087.3	26.9191		1899.13	814.113		2291.51	60.1388		2342.38	129.017		2291.51	172.455		2291.51	16.1056		1899.13	220.307
1899.93	723.998		2341.53	811.105		2341.53	421.802		2290.59	16.807		2290.59	-68.0177		1702.58	319.684		1709.1	177.215		1709.1	328.836		1905.45	686.857		1899.93	159.569		2086.34	19.0858		1899.93	723.998		2290.59	67.9233		2341.53	104.687		2290.59	164.183		2290.59	39.7921		1899.93	236.385
1900.74	656.904		2340.67	755.742		2340.67	430.987		2289.67	12.1698		2289.67	-75.7537		1703.41	319.816		1709.96	281.346		1709.96	347.964		1906.29	750.72		1900.74	152.206		2085.39	43.9365		1900.74	656.904		2289.67	61.5641		2340.67	98.0974		2289.67	155.856		2289.67	76.6453		1900.74	247.196
1901.55	572.326		2339.82	705.936		2339.82	412.662		2288.74	14.9077		2288.74	-76.9384		1704.25	317.998		1710.83	361.699		1710.83	355.836		1907.13	785.187		1901.55	127.782		2084.43	64.2527		1901.55	572.326		2288.74	37.3589		2339.82	41.3712		2288.74	157.35		2288.74	90.3832		1901.55	194.648
1902.36	481.137		2338.96	758.297		2338.96	396.572		2287.82	32.8928		2287.82	-79.4993		1705.08	314.459		1711.7	324.936		1711.7	344.125		1907.97	803.472		1902.36	66.1955		2083.47	47.2144		1902.36	481.137		2287.82	12.5214		2338.96	30.5982		2287.82	158.581		2287.82	95.7223		1902.36	99.8295
1903.17	413.956		2338.11	790.51		2338.11	400.215		2286.9	51.8015		2286.9	-77.4392		1705.91	308.583		1712.56	257.686		1712.56	331.144		1908.8	870.115		1903.17	54.8956		2082.51	-21.0455		1903.17	413.956		2286.9	5.62724		2338.11	58.5461		2286.9	149.244		2286.9	99.6627		1903.17	90.4351
1903.97	384.491		2337.25	883.993		2337.25	418.173		2285.98	56.9025		2285.98	-81.9475		1706.75	303.102		1713.43	128.833		1713.43	336.859		1909.64	947.322		1903.97	66.3		2081.56	-72.2541		1903.97	384.491		2285.98	13.0886		2337.25	120.507		2285.98	131.679		2285.98	101.063		1903.97	75.0276
1904.78	339.609		2336.39	860.314		2336.39	417.492		2285.05	52.9811		2285.05	-78.0725		1707.58	295.743		1714.3	133.753		1714.3	333.643		1910.48	949.415		1904.78	78.5645		2080.6	-54.4674		1904.78	339.609		2285.05	27.5288		2336.39	71.3869		2285.05	123.432		2285.05	98.2615		1904.78	89.6185
1905.59	307.361		2335.54	874.502		2335.54	460.276		2284.13	57.6477		2284.13	-78.489		1708.41	286.149		1715.16	100.772		1715.16	296.802		1911.31	932.968		1905.59	50.8714		2079.64	-9.2433		1905.59	307.361		2284.13	34.4481		2335.54	78.9464		2284.13	129.037		2284.13	104.559		1905.59	63.4029
1906.4	262.822		2334.68	894.503		2334.68	455.124		2283.21	66.2491		2283.21	-85.4857		1709.25	275.31		1716.03	24.3615		1716.03	338.795		1912.15	921.223		1906.4	104.033		2078.68	4.81397		1906.4	262.822		2283.21	23.8524		2334.68	54.966		2283.21	133.43		2283.21	116.406		1906.4	-22.3339
1907.2	234.763		2333.82	912.645		2333.82	476.587		2282.29	61.5155		2282.29	-90.1777		1710.08	261.89		1716.89	59.7856		1716.89	328.281		1912.99	878.907		1907.2	79.3898		2077.73	8.46479		1907.2	234.763		2282.29	3.65163		2333.82	29.069		2282.29	131.456		2282.29	111.477		1907.2	-36.1647
1908.01	199.112		2332.97	919.302		2332.97	474.402		2281.36	53.0666		2281.36	-85.2753		1710.91	249.509		1717.76	106.326		1717.76	319.881		1913.82	791.227		1908.01	142.185		2076.77	43.1149		1908.01	199.112		2281.36	-1.00088		2332.97	20.9198		2281.36	129.269		2281.36	112.293		1908.01	-110.192
1908.82	187.031		2332.11	898.269		2332.11	472.016		2280.44	52.0569		2280.44	-84.482		1711.74	235.689		1718.62	132.81		1718.62	349.89		1914.66	745.929		1908.82	197.756		2075.81	93.9416		1908.82	187.031		2280.44	12.9121		2332.11	10.8643		2280.44	134.304		2280.44	117.894		1908.82	-110.458
1909.62	140.923		2331.25	891.749		2331.25	459.847		2279.52	65.1432		2279.52	-83.6848		1712.58	221.434		1719.49	177.253		1719.49	372.306		1915.5	791.368		1909.62	275.044		2074.85	124.871		1909.62	140.923		2279.52	21.884		2331.25	29.9709		2279.52	137.056		2279.52	128.739		1909.62	-100.614
1910.43	118.646		2330.4	880.925		2330.4	463.689		2278.59	89.7746		2278.59	-83.6384		1713.41	206.804		1720.36	121.884		1720.36	402.729		1916.33	893.182		1910.43	349.985		2073.89	161.894		1910.43	118.646		2278.59	13.8168		2330.4	-49.6893		2278.59	144.122		2278.59	144.986		1910.43	-106.224
1911.24	128.833		2329.54	837.937		2329.54	453.53		2277.67	123.056		2277.67	-79.3363		1714.24	191.785		1721.22	20.2415		1721.22	437.285		1917.17	750.839		1911.24	558.805		2072.93	207.668		1911.24	128.833		2277.67	1.50264		2329.54	-20.2027		2277.67	152.358		2277.67	159.798		1911.24	-168.166
1912.04	154.922		2328.68	848.646		2328.68	447.963		2276.75	150.825		2276.75	-74.2059		1715.07	175.928		1722.09	-70.5015		1722.09	425.578		1918	749.318		1912.04	780.144		2071.97	246.112		1912.04	154.922		2276.75	0.767372		2328.68	-23.2706		2276.75	155.166		2276.75	163.225		1912.04	-180.537
1912.85	136.01		2327.82	839.187		2327.82	447.438		2275.82	165.079		2275.82	-68.0937		1715.9	160.842		1722.95	-193.936		1722.95	445.844		1918.84	829.355		1912.85	1013.78		2071.01	248.432		1912.85	136.01		2275.82	-0.281734		2327.82	-23.5584		2275.82	148.61		2275.82	162.341		1912.85	-253.785
1913.66	112.212		2326.96	859.469		2326.96	450.434		2274.9	169.468		2274.9	-66.4275		1716.74	144.433		1723.82	-187.117		1723.82	410.255		1919.68	810.301		1913.66	1269.82		2070.05	233.425		1913.66	112.212		2274.9	-1.02362		2326.96	6.16434		2274.9	144.494		2274.9	168.426		1913.66	-243.32
1914.46	95.0764		2326.11	796.296		2326.11	419.519		2273.97	176.938		2273.97	-66.4495		1717.57	126.792		1724.68	-88.9666		1724.68	379.945		1920.51	890.838		1914.46	1617.16		2069.09	249.415		1914.46	95.0764		2273.97	-5.19976		2326.11	5.38242		2273.97	138.037		2273.97	161.113		1914.46	-199.393
1915.27	90.0995		2325.25	776.99		2325.25	403.436		2273.05	187.275		2273.05	-64.46		1718.4	107.98		1725.54	-30.532		1725.54	366.716		1921.35	801.744		1915.27	1990.82		2068.13	328.442		1915.27	90.0995		2273.05	-3.17688		2325.25	4.7453		2273.05	133.147		2273.05	144.781		1915.27	-203.876
1916.07	79.9841		2324.39	756.802		2324.39	395.363		2272.13	197.521		2272.13	-65.2434		1719.23	86.5061		1726.41	-49.8179		1726.41	365.898		1922.18	793.168		1916.07	2417.35		2067.17	442.515		1916.07	79.9841		2272.13	-1.27343		2324.39	-38.7799		2272.13	134.775		2272.13	140.333		1916.07	-159.805
1916.88	73.7122		2323.53	752.356		2323.53	396.744		2271.2	201.523		2271.2	-63.5606		1720.06	62.6772		1727.27	-174.54		1727.27	382.974		1923.02	884		1916.88	2871.74		2066.21	513.261		1916.88	73.7122		2271.2	2.22425		2323.53	1.79157		2271.2	145.697		2271.2	144.706		1916.88	-167.64
1917.68	57.1787		2322.67	735.471		2322.67	376.185		2270.28	202.248		2270.28	-60.7338		1720.89	39.9756		1728.14	-337.295		1728.14	435.031		1923.85	762.465		1917.68	3350.43		2065.25	514.935		1917.68	57.1787		2270.28	5.39575		2322.67	-16.98		2270.28	148.477		2270.28	147.651		1917.68	-139.484
1918.49	42.8334		2321.81	749.208		2321.81	367.394		2269.35	202.481		2269.35	-59.0198		1721.72	18.2463		1729	-414.162		1729	429.606		1924.69	696.294		1918.49	3842.17		2064.29	484.1		1918.49	42.8334		2269.35	10.22		2321.81	-12.4407		2269.35	150.637		2269.35	153.994		1918.49	-59.1691
1919.29	22.5003		2320.95	779.499		2320.95	337.042		2268.43	204.403		2268.43	-56.6269		1722.55	-5.01359		1729.87	-430.268		1729.87	458.711		1925.52	694.155		1919.29	4377.29		2063.33	466.193		1919.29	22.5003		2268.43	15.4496		2320.95	-10.8523		2268.43	154.677		2268.43	178.557		1919.29	-15.4503
1920.1	-16.0031		2320.09	813.749		2320.09	310.832		2267.5	209.42		2267.5	-58.4858		1723.38	-27.3171		1730.73	-384.906		1730.73	437.109		1926.36	543.625		1920.1	4906.42		2062.37	438.539		1920.1	-16.0031		2267.5	15.7233		2320.09	-16.9407		2267.5	159.927		2267.5	205.184		1920.1	46.8327
1920.9	-41.2878		2319.23	850.345		2319.23	298.945		2266.58	225.367		2266.58	-62.3139		1724.21	-48.9846		1731.59	-287.661		1731.59	415.35		1927.19	562.197		1920.9	5459.88		2061.41	394.293		1920.9	-41.2878		2266.58	5.88443		2319.23	0.616302		2266.58	155.475		2266.58	227.985		1920.9	96.0016
1921.71	-25.7931		2318.37	861.805		2318.37	262.973		2265.65	242.978		2265.65	-65.9782		1725.04	-66.6902		1732.46	-276.352		1732.46	390.953		1928.02	412.292		1921.71	6133.03		2060.45	351.586		1921.71	-25.7931		2265.65	-2.23206		2318.37	-35.3792		2265.65	151.299		2265.65	249.533		1921.71	175.041
1922.51	-6.13387		2317.51	885.565		2317.51	273.173		2264.72	249.155		2264.72	-67.8128		1725.87	-80.6685		1733.32	-380.7		1733.32	392.096		1928.86	546.515		1922.51	6841.24		2059.49	317.078		1922.51	-6.13387		2264.72	0.211726		2317.51	23.957		2264.72	143.918		2264.72	267.858		1922.51	233.776
1923.32	-8.66119		2316.65	871.256		2316.65	287.062		2263.8	242.471		2263.8	-68.9664		1726.7	-91.9321		1734.18	-435.751		1734.18	401.242		1929.69	635.22		1923.32	7557.68		2058.53	283.796		1923.32	-8.66119		2263.8	5.1418		2316.65	6.94117		2263.8	133.55		2263.8	277.813		1923.32	385.069
1924.12	-15.4594		2315.79	776.97		2315.79	308.76		2262.87	234.73		2262.87	-66.0574		1727.53	-102.244		1735.05	-446.051		1735.05	423.481		1930.53	620.652		1924.12	8372.89		2057.56	243.143		1924.12	-15.4594		2262.87	-6.79313		2315.79	-25.5801		2262.87	124.735		2262.87	285.951		1924.12	434.063
1924.93	5.69923		2314.93	699.237		2314.93	322.257		2261.95	239.89		2261.95	-70.2324		1728.36	-109.571		1735.91	-448.788		1735.91	411.741		1931.36	630.566		1924.93	9252.67		2056.6	219.636		1924.93	5.69923		2261.95	-24.1866		2314.93	2.44851		2261.95	128.419		2261.95	293.301		1924.93	501.915
1925.73	41.9603		2314.07	605.419		2314.07	340.017		2261.02	252.035		2261.02	-67.3009		1729.19	-118.234		1736.77	-353.297		1736.77	450.253		1932.19	617.182		1925.73	10242.4		2055.64	241.181		1925.73	41.9603		2261.02	-36.1952		2314.07	14.6057		2261.02	129.063		2261.02	300.522		1925.73	465.488
1926.54	96.5187		2313.21	590.767		2313.21	334.062		2260.09	260.167		2260.09	-64.7882		1730.02	-127.66		1737.64	-272.944		1737.64	475.842		1933.03	523.704		1926.54	11289		2054.68	265.146		1926.54	96.5187		2260.09	-30.5582		2313.21	16.1628		2260.09	129.592		2260.09	302.932		1926.54	375.247
1927.34	131.608		2312.35	610.516		2312.35	336.233		2259.17	241.773		2259.17	-69.4137		1730.85	-137.098		1738.5	-301.174		1738.5	485.05		1933.86	522.922		1927.34	12385.9		2053.72	281.653		1927.34	131.608		2259.17	-9.44761		2312.35	-10.9618		2259.17	126.93		2259.17	295.397		1927.34	318.113
1928.14	164.012		2311.49	606.493		2311.49	366.182		2258.24	219.023		2258.24	-70.9216		1731.68	-146.761		1739.36	-458.958		1739.36	497.525		1934.69	504.248		1928.14	13480		2052.75	277.389		1928.14	164.012		2258.24	16.8296		2311.49	3.44204		2258.24	125.89		2258.24	283.582		1928.14	207.221
1928.95	221.172		2310.63	605.666		2310.63	362.91		2257.31	206.18		2257.31	-68.4492		1732.51	-156.827		1740.22	-526.647		1740.22	497.161		1935.53	645.674		1928.95	14642.7		2051.79	274.699		1928.95	221.172		2257.31	18.1648		2310.63	10.6247		2257.31	117.075		2257.31	281.741		1928.95	189.929
1929.75	301.036		2309.77	548.524		2309.77	308.672		2256.38	197.425		2256.38	-71.7613		1733.34	-165.489		1741.08	-540.263		1741.08	478.381		1936.36	635.557		1929.75	15843.3		2050.83	307.213		1929.75	301.036		2256.38	-7.97062		2309.77	3.30988		2256.38	115.414		2256.38	281.25		1929.75	133.132
1930.55	384.741		2308.9	554.006		2308.9	298.625		2255.46	178.559		2255.46	-73.8653		1734.17	-170.683		1741.95	-542.39		1741.95	449.369		1937.19	598.99		1930.55	16998.6		2049.87	376.7		1930.55	384.741		2255.46	-33.8678		2308.9	-15.2927		2255.46	116.039		2255.46	285.824		1930.55	123.421
1931.36	455.129		2308.04	589.169		2308.04	271.736		2254.53	159.784		2254.53	-77.2416		1735	-174.425		1742.81	-574.033		1742.81	435.581		1938.03	554.786		1931.36	18146		2048.9	453.014		1931.36	455.129		2254.53	-33.5189		2308.04	-23.8696		2254.53	115.119		2254.53	288.001		1931.36	91.3607
1932.16	528.697		2307.18	591.361		2307.18	242.756		2253.6	151.25		2253.6	-78.4723		1735.82	-172.694		1743.67	-475.085		1743.67	427.215		1938.86	423.274		1932.16	19200.7		2047.94	504.139		1932.16	528.697		2253.6	-12.3332		2307.18	6.22786		2253.6	111.66		2253.6	295.533		1932.16	70.1488
1932.96	580.511		2306.32	574.006		2306.32	220.57		2252.67	144.238		2252.67	-82.9198		1736.65	-168.097		1744.53	-466.781		1744.53	454.295		1939.69	291.223		1932.96	20184.8		2046.97	519.101		1932.96	580.511		2252.67	2.29267		2306.32	9.5016		2252.67	107.495		2252.67	300.081		1932.96	189.159
1933.76	626.901		2305.46	571.838		2305.46	247.366		2251.75	141.256		2251.75	-79.1346		1737.48	-163.302		1745.39	-509.338		1745.39	467.364		1940.52	190.183		1933.76	21024.1		2046.01	538.239		1933.76	626.901		2251.75	-1.02717		2305.46	-2.28899		2251.75	104.969		2251.75	313.032		1933.76	272.799
1934.57	705.769		2304.59	538.278		2304.59	239.022		2250.82	139.864		2250.82	-77.9718		1738.31	-157.749		1746.26	-601.022		1746.26	493.727		1941.36	161.238		1934.57	21755.1		2045.05	589.573		1934.57	705.769		2250.82	-13.308		2304.59	-0.801839		2250.82	105.831		2250.82	322.105		1934.57	397.817
1935.37	817.493		2303.73	499.438		2303.73	237.446		2249.89	127.132		2249.89	-77.328		1739.14	-153.68		1747.12	-601.646		1747.12	505.306		1942.19	313.641		1935.37	22397		2044.08	647.813		1935.37	817.493		2249.89	-15.0505		2303.73	-22.8015		2249.89	117.209		2249.89	336.687		1935.37	456.636
1936.17	933.677		2302.87	557.305		2302.87	276.404		2248.96	107.61		2248.96	-76.2443		1739.96	-150.224		1747.98	-571.724		1747.98	503.001		1943.02	438.559		1936.17	22799.7		2043.12	673.547		1936.17	933.677		2248.96	-12.0094		2302.87	-23.9213		2248.96	128.73		2248.96	354.253		1936.17	573.109
1936.97	1058.33		2302	553.452		2302	238.972		2248.03	91.7568		2248.03	-75.8623		1740.79	-147.154		1748.84	-579.771		1748.84	517.332		1943.85	556.075		1936.97	23012.1		2042.15	675.009		1936.97	1058.33		2248.03	-4.73752		2302	9.91779		2248.03	132.16		2248.03	369.856		1936.97	625.329
1937.78	1228.71		2301.14	568.89		2301.14	211.195		2247.1	91.2894		2247.1	-72.9461		1741.62	-146.504		1749.7	-581.565		1749.7	541.181		1944.68	499.681		1937.78	23052.1		2041.19	658.783		1937.78	1228.71		2247.1	11.2088		2301.14	18.7214		2247.1	128.536		2247.1	378.17		1937.78	670.58
1938.58	1410.53		2300.28	583.123		2300.28	205.431		2246.17	89.4038		2246.17	-77.2842		1742.45	-148.267		1750.56	-553.816		1750.56	540.333		1945.52	513.108		1938.58	22860.6		2040.23	649.563		1938.58	1410.53		2246.17	33.3506		2300.28	9.33656		2246.17	124.381		2246.17	383.072		1938.58	801.259
1939.38	1614.39		2299.41	550.773		2299.41	219.126		2245.25	82.4747		2245.25	-77.9879		1743.27	-150.47		1751.42	-560.117		1751.42	569.418		1946.35	378.804		1939.38	22411.9		2039.26	632.352		1939.38	1614.39		2245.25	40.249		2299.41	-15.8604		2245.25	124.961		2245.25	388.396		1939.38	924.685
1940.18	1874.16		2298.55	548.274		2298.55	187.726		2244.32	72.386		2244.32	-76.0977		1744.1	-156.369		1752.28	-543.854		1752.28	590.454		1947.18	280.612		1940.18	21813.9		2038.3	643.275		1940.18	1874.16		2244.32	34.1485		2298.55	-33.1138		2244.32	126.722		2244.32	378.38		1940.18	1110.71
1940.98	2191.37		2297.69	535.749		2297.69	171.559		2243.39	66.2758		2243.39	-75.0057		1744.93	-161.994		1753.14	-627.072		1753.14	571.078		1948.01	321.544		1940.98	20994		2037.33	719.172		1940.98	2191.37		2243.39	27.6258		2297.69	-30.9197		2243.39	132.635		2243.39	357.463		1940.98	1253.38
1941.78	2543.3		2296.82	560.969		2296.82	205.489		2242.46	60.2105		2242.46	-76.2939		1745.76	-165.148		1754	-660.852		1754	550.121		1948.84	426.714		1941.78	19895.5		2036.37	798.897		1941.78	2543.3		2242.46	35.1914		2296.82	-27.4009		2242.46	138.168		2242.46	345.343		1941.78	1382.27
1942.59	2918.34		2295.96	579.67		2295.96	186.984		2241.53	57.6497		2241.53	-72.9583		1746.58	-169.87		1754.86	-624.241		1754.86	528.85		1949.67	440.402		1942.59	18645.5		2035.4	805.964		1942.59	2918.34		2241.53	52.401		2295.96	2.86663		2241.53	138.807		2241.53	339.774		1942.59	1440.78
1943.39	3315.27		2295.09	548.302		2295.09	190.434		2240.6	58.2596		2240.6	-71.2602		1747.41	-174.721		1755.72	-572.291		1755.72	504.421		1950.5	567.386		1943.39	17256.5		2034.43	733.316		1943.39	3315.27		2240.6	81.4247		2295.09	6.01954		2240.6	142.036		2240.6	339.636		1943.39	1474.63
1944.19	3768.97		2294.23	593.73		2294.23	212.803		2239.67	61.1615		2239.67	-75.2212		1748.23	-176.51		1756.58	-551.456		1756.58	506.405		1951.33	554.771		1944.19	15817.5		2033.47	679.123		1944.19	3768.97		2239.67	99.7673		2294.23	36.2375		2239.67	142.701		2239.67	329.863		1944.19	1662.95
1944.99	4321.62		2293.36	628.258		2293.36	253.909		2238.74	76.6469		2238.74	-75.4478		1749.06	-176.358		1757.44	-567.635		1757.44	515.108		1952.16	649.43		1944.99	14447.8		2032.5	722.872		1944.99	4321.62		2238.74	106.014		2293.36	-47.4425		2238.74	144.902		2238.74	328.393		1944.99	1766.56
1945.79	4984.42		2292.5	617.984		2292.5	262.561		2237.81	92.8231		2237.81	-75.4591		1749.89	-174.963		1758.3	-513.502		1758.3	554.553		1953	578.9		1945.79	13132.4		2031.54	815.812		1945.79	4984.42		2237.81	101.395		2292.5	-45.2682		2237.81	150.235		2237.81	333.442		1945.79	1825.39
1946.59	5706.35		2291.63	651.366		2291.63	256.217		2236.88	94.7647		2236.88	-68.5723		1750.71	-171.826		1759.16	-488.056		1759.16	583.627		1953.83	724.608		1946.59	11918.2		2030.57	841.509		1946.59	5706.35		2236.88	103.674		2291.63	-19.5646		2236.88	163.299		2236.88	356.941		1946.59	1950.22
1947.39	6484.22		2290.77	734.346		2290.77	251.911		2235.94	85.2656		2235.94	-60.8347		1751.54	-171.083		1760.02	-560.66		1760.02	572.57		1954.66	922.418		1947.39	10742.2		2029.6	750.884		1947.39	6484.22		2235.94	97.9997		2290.77	-10.6548		2235.94	164.91		2235.94	368.75		1947.39	2050.51
1948.19	7329.84		2289.9	711.986		2289.9	215.002		2235.01	84.96		2235.01	-49.1484		1752.36	-172.919		1760.88	-586.952		1760.88	566.905		1955.49	1044.95		1948.19	9697.3		2028.64	634.777		1948.19	7329.84		2235.01	85.0285		2289.9	61.5067		2235.01	158.685		2235.01	372.215		1948.19	2137.7
1948.99	8248.46		2289.04	726.133		2289.04	209.068		2234.08	82.732		2234.08	-43.1772		1753.19	-176.455		1761.74	-566.68		1761.74	566.185		1956.32	1011.44		1948.99	8785.12		2027.67	571.631		1948.99	8248.46		2234.08	71.0817		2289.04	14.1202		2234.08	154.676		2234.08	377.298		1948.99	2282.45
1949.79	9228.84		2288.17	732.231		2288.17	203.449		2233.15	72.3453		2233.15	-34.7619		1754.01	-181.827		1762.6	-517.608		1762.6	538.813		1957.15	1118.95		1949.79	7934.22		2026.7	562.362		1949.79	9228.84		2233.15	65.194		2288.17	-23.902		2233.15	154.943		2233.15	390.405		1949.79	2372.4
1950.59	10288.9		2287.31	748.414		2287.31	193.435		2232.22	52.1265		2232.22	-30.214		1754.84	-185.971		1763.46	-410.463		1763.46	575.32		1957.98	969.474		1950.59	7195.81		2025.73	547.521		1950.59	10288.9		2232.22	75.7773		2287.31	-25.5977		2232.22	153.425		2232.22	409.377		1950.59	2484.49
1951.39	11427.4		2286.44	809.751		2286.44	183.557		2231.29	27.0014		2231.29	-30.1228		1755.66	-188.357		1764.32	-459.654		1764.32	597.669		1958.81	837.322		1951.39	6534.21		2024.77	525.947		1951.39	11427.4		2231.29	109.915		2286.44	-7.69865		2231.29	150.696		2231.29	419.736		1951.39	2581.22
1952.19	12598.6		2285.57	816.944		2285.57	164.22		2230.36	12.1689		2230.36	-20.2406		1756.49	-189.823		1765.18	-419.422		1765.18	633.885		1959.64	621.236		1952.19	5847.32		2023.8	521.878		1952.19	12598.6		2230.36	150.246		2285.57	-41.6103		2230.36	152.257		2230.36	429.65		1952.19	2621.02
1952.99	13771.2		2284.71	789.522		2284.71	159.653		2229.42	2.85871		2229.42	-18.7643		1757.31	-186.056		1766.03	-442		1766.03	630.878		1960.47	657.509		1952.99	5155.94		2022.83	512.456		1952.99	13771.2		2229.42	173.676		2284.71	-47.4422		2229.42	156.715		2229.42	443.703		1952.99	2651.73
1953.79	14948.4		2283.84	775.072		2283.84	129.339		2228.49	-8.09472		2228.49	-15.7098		1758.14	-178.73		1766.89	-525.652		1766.89	633.394		1961.29	628.485		1953.79	4544.87		2021.86	467.958		1953.79	14948.4		2228.49	183.158		2283.84	-8.7201		2228.49	160.905		2228.49	460.734		1953.79	2598.85
1954.59	16124.5		2282.97	717.995		2282.97	124.488		2227.56	-27.051		2227.56	-18.0323		1758.96	-167.867		1767.75	-553.678		1767.75	594.756		1962.12	659.951		1954.59	4027.74		2020.9	413.992		1954.59	16124.5		2227.56	193.856		2282.97	3.21419		2227.56	166.38		2227.56	471.457		1954.59	2561.58
1955.39	17284		2282.11	720.873		2282.11	125.561		2226.63	-42.0028		2226.63	-13.6854		1759.79	-154.329		1768.61	-644.605		1768.61	579.35		1962.95	727.031		1955.39	3581.75		2019.93	392.659		1955.39	17284		2226.63	196.053		2282.11	16.0059		2226.63	168.151		2226.63	482.692		1955.39	2566.74
1956.19	18397.7		2281.24	686.608		2281.24	160.873		2225.7	-57.2551		2225.7	-8.73928		1760.61	-137.583		1769.47	-670.247		1769.47	517.653		1963.78	861.883		1956.19	3195.1		2018.96	399.453		1956.19	18397.7		2225.7	181.447		2281.24	-31.1259		2225.7	167.511		2225.7	498.213		1956.19	2498.65
1956.98	19465		2280.37	653.041		2280.37	169.12		2224.76	-66.0486		2224.76	-5.17945		1761.44	-121.842		1770.32	-510.777		1770.32	514.492		1964.61	843.87		1956.98	2868.63		2017.99	385.171		1956.98	19465		2224.76	160.47		2280.37	-10.0673		2224.76	165.125		2224.76	511.839		1956.98	2429.39
1957.78	20428.5		2279.5	685.477		2279.5	170.829		2223.83	-69.3189		2223.83	0.781529		1762.26	-108.024		1771.18	-538.826		1771.18	507.461		1965.44	871.12		1957.78	2629.86		2017.02	341.541		1957.78	20428.5		2223.83	150.162		2279.5	-20.3819		2223.83	167.523		2223.83	514.622		1957.78	2389.02
1958.58	21234.9		2278.64	720.116		2278.64	170.214		2222.9	-77.1117		2222.9	7.35337		1763.08	-94.0864		1772.04	-482.769		1772.04	523.377		1966.27	844.64		1958.58	2337.61		2016.05	282.807		1958.58	21234.9		2222.9	148.333		2278.64	-35.4524		2222.9	166.883		2222.9	498.44		1958.58	2333.36
1959.38	21861		2277.77	760.584		2277.77	172.605		2221.96	-88.474		2221.96	10.2583		1763.91	-82.7126		1772.9	-478.538		1772.9	518.072		1967.1	909.23		1959.38	2063.83		2015.08	244.127		1959.38	21861		2221.96	148.07		2277.77	-12.5573		2221.96	170.873		2221.96	480.491		1959.38	2280.41
1960.18	22345.1		2276.9	832.716		2276.9	194.703		2221.03	-87.4407		2221.03	9.5998		1764.73	-71.2383		1773.75	-498.401		1773.75	541.588		1967.93	827.316		1960.18	1825.83		2014.11	225.275		1960.18	22345.1		2221.03	144.972		2276.9	-36.5112		2221.03	176.827		2221.03	461.17		1960.18	2269.28
1960.98	22703.3		2276.03	902.426		2276.03	206.639		2220.1	-82.1037		2220.1	13.0196		1765.55	-60.7535		1774.61	-584.749		1774.61	553.974		1968.75	969.828		1960.98	1625.96		2013.14	230.046		1960.98	22703.3		2220.1	141.841		2276.03	-7.11667		2220.1	188.433		2220.1	449.621		1960.98	2209.21
1961.78	22915.2		2275.16	873.76		2275.16	210.684		2219.16	-83.2094		2219.16	19.5075		1766.38	-50.9695		1775.47	-760.135		1775.47	590.812		1969.58	1100.69		1961.78	1485.38		2012.17	225.722		1961.78	22915.2		2219.16	148.008		2275.16	3.46384		2219.16	200.059		2219.16	431.012		1961.78	2196.41
1962.57	22923.9		2274.3	860.459		2274.3	210.517		2218.23	-98.8739		2218.23	18.0177		1767.2	-42.7112		1776.33	-705.075		1776.33	571.61		1970.41	1322.02		1962.57	1316.68		2011.21	208.631		1962.57	22923.9		2218.23	173.967		2274.3	12.5183		2218.23	215.55		2218.23	418.548		1962.57	2194.88
1963.37	22743.6		2273.43	857.791		2273.43	198.942		2217.29	-106.6		2217.29	19.4048		1768.02	-33.2779		1777.18	-634.517		1777.18	583.528		1971.24	1473.31		1963.37	1107.56		2010.24	207.97		1963.37	22743.6		2217.29	203.976		2273.43	-7.63984		2217.29	234.122		2217.29	404.712		1963.37	2154.05
1964.17	22386.2		2272.56	850.297		2272.56	188.454		2216.36	-102.352		2216.36	19.7944		1768.85	-25.8488		1778.04	-698.766		1778.04	611.271		1972.07	1668.94		1964.17	991.678		2009.27	264.414		1964.17	22386.2		2216.36	210.714		2272.56	12.4149		2216.36	255.618		2216.36	403.209		1964.17	2168.13
1964.97	21895.3		2271.69	821.51		2271.69	182.264		2215.43	-86.5054		2215.43	22.6059		1769.67	-16.4381		1778.9	-563.723		1778.9	601.54		1972.89	1891.33		1964.97	827.795		2008.29	334.966		1964.97	21895.3		2215.43	201.853		2271.69	-7.31823		2215.43	275.044		2215.43	397.094		1964.97	2119.25
1965.76	21242		2270.82	756.798		2270.82	177.4		2214.49	-77.0468		2214.49	23.6172		1770.49	-7.64933		1779.75	-470.99		1779.75	574.053		1973.72	2002.39		1965.76	737.004		2007.32	351.444		1965.76	21242		2214.49	193.085		2270.82	-18.6119		2214.49	282.943		2214.49	399.097		1965.76	2065.81
1966.56	20470.6		2269.95	725.492		2269.95	187.781		2213.56	-63.1404		2213.56	25.0118		1771.31	-0.915203		1780.61	-523.33		1780.61	550.669		1974.55	2219.19		1966.56	597.187		2006.35	304.915		1966.56	20470.6		2213.56	194.587		2269.95	-42.1133		2213.56	287.404		2213.56	420.335		1966.56	2073.71
1967.36	19589		2269.08	701.648		2269.08	164.73		2212.62	-48.7772		2212.62	26.0777		1772.14	5.52949		1781.46	-651.518		1781.46	507.997		1975.38	2378.64		1967.36	488.78		2005.38	256.897		1967.36	19589		2212.62	191.178		2269.08	5.03156		2212.62	290.612		2212.62	445.617		1967.36	1993.48
1968.15	18640.5		2268.21	718.026		2268.21	127.579		2211.69	-31.7849		2211.69	26.4288		1772.96	9.38637		1782.32	-700.083		1782.32	498.731		1976.2	2346.99		1968.15	406.142		2004.41	245.115		1968.15	18640.5		2211.69	182.366		2268.21	-16.8657		2211.69	296.166		2211.69	459.102		1968.15	1936.7
1968.95	17591.9		2267.34	727.838		2267.34	94.9533		2210.75	-12.2666		2210.75	25.4983		1773.78	11.3366		1783.18	-621.223		1783.18	493.839		1977.03	2404.95		1968.95	312.844		2003.44	265.906		1968.95	17591.9		2210.75	170.891		2267.34	-36.4899		2210.75	298.918		2210.75	464.81		1968.95	1883.13
1969.75	16468.4		2266.47	751.594		2266.47	62.3552		2209.82	3.97647		2209.82	28.5266		1774.6	11.404		1784.03	-690.446		1784.03	500.244		1977.86	2434.53		1969.75	169.042		2002.47	283.7		1969.75	16468.4		2209.82	168.555		2266.47	-23.3265		2209.82	297.391		2209.82	467.388		1969.75	1778.66
1970.54	15323.4		2265.6	785.202		2265.6	43.5992		2208.88	0.201414		2208.88	32.8802		1775.42	9.83151		1784.89	-780.67		1784.89	565.582		1978.68	2562.73		1970.54	86.4437		2001.5	277.861		1970.54	15323.4		2208.88	173.35		2265.6	-11.08		2208.88	300.719		2208.88	462.757		1970.54	1670.2
1971.34	14219.1		2264.73	769.294		2264.73	49.2947		2207.95	-12.4696		2207.95	37.4141		1776.25	5.60239		1785.74	-660.92		1785.74	572.516		1979.51	2592.95		1971.34	45.3058		2000.53	247.364		1971.34	14219.1		2207.95	171.087		2264.73	-23.7678		2207.95	309.557		2207.95	460.469		1971.34	1601.67
1972.14	13139.4		2263.86	781.276		2263.86	52.6609		2207.01	-19.2801		2207.01	36.0399		1777.07	0.251215		1786.6	-660.273		1786.6	587.144		1980.34	2666.12		1972.14	61.8207		1999.55	226.36		1972.14	13139.4		2207.01	156.932		2263.86	-13.9371		2207.01	322.365		2207.01	467.083		1972.14	1491.52
1972.93	12073.9		2262.99	745.999		2262.99	99.2632		2206.07	-30.9873		2206.07	35.3998		1777.89	-5.28747		1787.45	-724.713		1787.45	599.673		1981.16	2942.67		1972.93	62.4936		1998.58	227.563		1972.93	12073.9		2206.07	139.514		2262.99	-46.8535		2206.07	328.362		2206.07	456.272		1972.93	1339.57
1973.73	11009.4		2262.12	783.272		2262.12	123.547		2205.14	-43.9033		2205.14	32.6636		1778.71	-10.6329		1788.31	-737.393		1788.31	544.898		1981.99	3019.55		1973.73	52.3954		1997.61	243.477		1973.73	11009.4		2205.14	132.674		2262.12	6.70179		2205.14	334.846		2205.14	440.971		1973.73	1178.77
1974.53	9981.67		2261.25	850.694		2261.25	149.987		2204.2	-58.9691		2204.2	30.4491		1779.53	-14.0316		1789.16	-689.416		1789.16	529.299		1982.82	3008.97		1974.53	29.1768		1996.64	267.865		1974.53	9981.67		2204.2	131.705		2261.25	-2.72768		2204.2	339.229		2204.2	421.136		1974.53	1075.22
1975.32	8971.64		2260.38	841.261		2260.38	154.584		2203.27	-71.2723		2203.27	29.6508		1780.35	-15.3382		1790.02	-683.274		1790.02	523.417		1983.64	3159.55		1975.32	21.8825		1995.67	297.751		1975.32	8971.64		2203.27	133.485		2260.38	3.03595		2203.27	343.52		2203.27	403.469		1975.32	988.606
1976.12	8023.52		2259.5	755.729		2259.5	170.515		2202.33	-81.1502		2202.33	33.0224		1781.17	-15.5095		1790.87	-658.354		1790.87	496.311		1984.47	3284.17		1976.12	-52.1375		1994.69	312.101		1976.12	8023.52		2202.33	133.364		2259.5	-2.73059		2202.33	346.864		2202.33	380.549		1976.12	924.256
1976.91	7129.46		2258.63	654.822		2258.63	171.63		2201.39	-90.3422		2201.39	30.9436		1781.99	-13.265		1791.73	-676.455		1791.73	509.503		1985.29	3380.31		1976.91	-36.4668		1993.72	270.803		1976.91	7129.46		2201.39	132.124		2258.63	2.88681		2201.39	353.66		2201.39	367.334		1976.91	850.224
1977.71	6326.51		2257.76	587.963		2257.76	172.288		2200.46	-109.697		2200.46	38.1996		1782.81	-9.62505		1792.58	-703.917		1792.58	503.665		1986.12	3441.68		1977.71	-78.9389		1992.75	199.051		1977.71	6326.51		2200.46	125.355		2257.76	-41.2136		2200.46	363.327		2200.46	360.022		1977.71	817.127
1978.5	5555.12		2256.89	557.757		2256.89	115.118		2199.52	-136.097		2199.52	35.5744		1783.63	-4.94715		1793.44	-812.616		1793.44	500.537		1986.94	3543.89		1978.5	-80.3059		1991.77	149.174		1978.5	5555.12		2199.52	107.572		2256.89	-37.2127		2199.52	375.528		2199.52	338.645		1978.5	693.924
1979.3	4845.94		2256.02	572.934		2256.02	96.5308		2198.58	-148.501		2198.58	42.4157		1784.45	2.18653		1794.29	-852.009		1794.29	519.231		1987.77	3628.7		1979.3	-151.832		1990.8	151.205		1979.3	4845.94		2198.58	80.0772		2256.02	-43.4542		2198.58	383.003		2198.58	309.576		1979.3	629.41
1980.09	4198.69		2255.14	551.211		2255.14	75.9707		2197.64	-148.595		2197.64	38.6726		1785.27	9.33714		1795.15	-842.502		1795.15	521.297		1988.59	3686.14		1980.09	-190.583		1989.83	177.263		1980.09	4198.69		2197.64	54.5928		2255.14	-3.72534		2197.64	387.029		2197.64	288.131		1980.09	622.627
1980.89	3657.44		2254.27	544.292		2254.27	27.5235		2196.71	-148.738		2196.71	44.1342		1786.09	14.3		1796	-804.635		1796	518.14		1989.42	3656.34		1980.89	-204.792		1988.85	198.747		1980.89	3657.44		2196.71	41.6208		2254.27	-15.1697		2196.71	391.021		2196.71	267.419		1980.89	511.139
1981.68	3193.73		2253.4	579.671		2253.4	0.064527		2195.77	-153.713		2195.77	53.5206		1786.91	20.1167		1796.85	-738.489		1796.85	515.348		1990.25	3733.93		1981.68	-187.444		1987.88	207.921		1981.68	3193.73		2195.77	38.2993		2253.4	26.2439		2195.77	402.81		2195.77	253.367		1981.68	439.227
1982.48	2803.32		2252.52	622.647		2252.52	0.638969		2194.83	-161.534		2194.83	58.4401		1787.73	24.4259		1797.71	-564.412		1797.71	489.308		1991.07	3745.56		1982.48	-178.088		1986.91	203.603		1982.48	2803.32		2194.83	31.844		2252.52	29.8332		2194.83	412.276		2194.83	256.31		1982.48	354.175
1983.27	2453.65		2251.65	690.867		2251.65	38.6572		2193.89	-166.645		2193.89	62.2099		1788.55	28.1848		1798.56	-485.696		1798.56	478.685		1991.89	3774.41		1983.27	-146.669		1985.93	213.564		1983.27	2453.65		2193.89	15.8253		2251.65	30.0385		2193.89	418.459		2193.89	265.723		1983.27	266.411
1984.07	2117.14		2250.78	767.344		2250.78	46.2804		2192.95	-176.441		2192.95	67.3022		1789.37	32.1125		1799.41	-504.719		1799.41	509.324		1992.72	3900.28		1984.07	-167.421		1984.96	270.206		1984.07	2117.14		2192.95	-12.951		2250.78	2.25886		2192.95	416.693		2192.95	254.086		1984.07	131.522
1984.86	1805.09		2249.91	762.785		2249.91	36.9899		2192.02	-182.108		2192.02	75.9677		1790.19	33.8574		1800.27	-563.117		1800.27	499.728		1993.54	3972.83		1984.86	-218.207		1983.98	364.262		1984.86	1805.09		2192.02	-37.7005		2249.91	27.5858		2192.02	416.646		2192.02	245.889		1984.86	30.1686
1985.65	1509.89		2249.03	793.968		2249.03	33.5221		2191.08	-181.731		2191.08	81.1772		1791.01	33.112		1801.12	-663.425		1801.12	501.769		1994.37	4038.77		1985.65	-223.968		1983.01	418.539		1985.65	1509.89		2191.08	-44.7792		2249.03	-11.3785		2191.08	407.87		2191.08	250.3		1985.65	34.5452
1986.45	1243.46		2248.16	734.084		2248.16	74.8508		2190.14	-171.731		2190.14	88.5432		1791.83	31.8568		1801.97	-686.339		1801.97	509.865		1995.19	4054.13		1986.45	-303.339		1982.03	391.069		1986.45	1243.46		2190.14	-32.9781		2248.16	8.79357		2190.14	403.23		2190.14	244.122		1986.45	16.1148
1987.24	1009.47		2247.28	657.12		2247.28	102.17		2189.2	-157.057		2189.2	90.6164		1792.65	31.9		1802.83	-703.834		1802.83	476.162		1996.02	3992.45		1987.24	-322.871		1981.06	347.846		1987.24	1009.47		2189.2	-25.9879		2247.28	-1.85956		2189.2	404.867		2189.2	234.688		1987.24	20.5568
1988.04	821.078		2246.41	651.387		2246.41	160.611		2188.26	-141.383		2188.26	96.6665		1793.47	32.0733		1803.68	-611.227		1803.68	452.648		1996.84	3967.19		1988.04	-327.551		1980.08	360.201		1988.04	821.078		2188.26	-32.1441		2246.41	-8.80309		2188.26	413.711		2188.26	227.141		1988.04	19.316
1988.83	659.732		2245.54	670.546		2245.54	201.04		2187.32	-124.221		2187.32	104.853		1794.29	32.8162		1804.53	-547.774		1804.53	419.788		1997.67	3942.95		1988.83	-355.817		1979.11	415.627		1988.83	659.732		2187.32	-42.5985		2245.54	-49.1454		2187.32	411.706		2187.32	226.353		1988.83	15.4669
1989.62	516.853		2244.66	709.338		2244.66	219.577		2186.38	-113.602		2186.38	103.898		1795.1	32.2781		1805.39	-490.847		1805.39	421.32		1998.49	4042.26		1989.62	-339.752		1978.13	429.692		1989.62	516.853		2186.38	-59.6053		2244.66	-32.2782		2186.38	404.765		2186.38	222.237		1989.62	17.6393
1990.42	431.086		2243.79	730.195		2243.79	221.456		2185.44	-107.112		2185.44	109.919		1795.92	32.5945		1806.24	-524.451		1806.24	452.618		1999.31	4267.3		1990.42	-342.541		1977.16	388.191		1990.42	431.086		2185.44	-85.7096		2243.79	-55.7966		2185.44	394.474		2185.44	223.39		1990.42	56.146
1991.21	365.441		2242.91	742.099		2242.91	243.994		2184.5	-102.775		2184.5	114.55		1796.74	31.84		1807.09	-582.549		1807.09	459.898		2000.14	4649.8		1991.21	-266.396		1976.18	345.806		1991.21	365.441		2184.5	-106.796		2242.91	-49.2795		2184.5	386.096		2184.5	220.671		1991.21	112.791
1992	335.258		2242.04	773.399		2242.04	223.571		2183.56	-88.8298		2183.56	114.959		1797.56	29.7043		1807.94	-686.362		1807.94	432.215		2000.96	4988.53		1992	-245.401		1975.2	325.717		1992	335.258		2183.56	-112.995		2242.04	-56.1855		2183.56	378.462		2183.56	211.59		1992	87.8793
1992.79	291.208		2241.16	902.505		2241.16	219.754		2182.62	-81.7082		2182.62	114.382		1798.38	28.3986		1808.79	-628.451		1808.79	428.67		2001.78	5253.16		1992.79	-178.023		1974.23	297.834		1992.79	291.208		2182.62	-113.326		2241.16	38.2771		2182.62	372.684		2182.62	211.001		1992.79	80.4265
1993.59	257.616		2240.29	951.503		2240.29	235.474		2181.68	-79.4884		2181.68	114.598		1799.19	27.8917		1809.65	-651.894		1809.65	426.083		2002.61	5498.81		1993.59	-168.816		1973.25	246.182		1993.59	257.616		2181.68	-119.975		2240.29	6.14918		2181.68	362.068		2181.68	220.164		1993.59	82.643
1994.38	197.688		2239.41	979.306		2239.41	271.212		2180.74	-79.9746		2180.74	115.484		1800.01	26.3331		1810.5	-699.083		1810.5	414.178		2003.43	5610.61		1994.38	-143.566		1972.27	226.999		1994.38	197.688		2180.74	-135.378		2239.41	6.6026		2180.74	351.482		2180.74	234.539		1994.38	73.3548
1995.17	142.087		2238.53	1019.08		2238.53	239.046		2179.8	-79.4711		2179.8	110.889		1800.83	23.655		1811.35	-704.138		1811.35	393.06		2004.25	5677.53		1995.17	-162.523		1971.3	309.903		1995.17	142.087		2179.8	-153.22		2238.53	-26.5134		2179.8	336.514		2179.8	236.29		1995.17	10.8264
1995.96	95.7889		2237.66	1015.24		2237.66	274.673		2178.86	-95.0131		2178.86	102.196		1801.65	20.0881		1812.2	-668.87		1812.2	380.059		2005.08	5747.81		1995.96	-154.139		1970.32	560.228		1995.96	95.7889		2178.86	-164.092		2237.66	11.9161		2178.86	329.296		2178.86	220.946		1995.96	10.9466
1996.76	44.1873		2236.78	1024.33		2236.78	249.523		2177.92	-120.599		2177.92	95.7121		1802.46	16.2924		1813.05	-655.699		1813.05	371.653		2005.9	5842.85		1996.76	-141.25		1969.34	1046.05		1996.76	44.1873		2177.92	-169.554		2236.78	-43.4778		2177.92	323.944		2177.92	200.041		1996.76	27.9521
1997.55	-2.18646		2235.91	950.251		2235.91	291.383		2176.98	-138.247		2176.98	87.7334		1803.28	11.9136		1813.9	-622.452		1813.9	393.781		2006.72	6116.98		1997.55	-187.766		1968.37	1872.85		1997.55	-2.18646		2176.98	-172.573		2235.91	-4.20276		2176.98	327.345		2176.98	173.811		1997.55	-12.542
1998.34	-41.5715		2235.03	906.789		2235.03	327.659		2176.04	-153.011		2176.04	82.6937		1804.1	8.238		1814.76	-620.927		1814.76	353.948		2007.54	6201.29		1998.34	-158.12		1967.39	3119.36		1998.34	-41.5715		2176.04	-180.566		2235.03	15.5149		2176.04	327.797		2176.04	163.147		1998.34	-91.3673
1999.13	-42.0342		2234.15	856.164		2234.15	347.365		2175.1	-169.954		2175.1	77.6945		1804.91	5.01934		1815.61	-652.107		1815.61	384.275		2008.37	6286.2		1999.13	-159.563		1966.41	4752.65		1999.13	-42.0342		2175.1	-195.029		2234.15	-15.0177		2175.1	326.334		2175.1	157.554		1999.13	-98.6486
1999.92	-31.0113		2233.28	796.479		2233.28	352.878		2174.16	-183.075		2174.16	74.5534		1805.73	2.98154		1816.46	-683.818		1816.46	390.721		2009.19	6301.59		1999.92	-110.754		1965.43	6661.7		1999.92	-31.0113		2174.16	-211.505		2233.28	7.53355		2174.16	317.914		2174.16	163.39		1999.92	-156.89
2000.72	-10.8103		2232.4	760.856		2232.4	333.48		2173.21	-190.197		2173.21	69.3917		1806.55	3.17894		1817.31	-738.052		1817.31	385.023		2010.01	6189.87		2000.72	-69.4678		1964.46	8782.88		2000.72	-10.8103		2173.21	-220.277		2232.4	43.1332		2173.21	306.032		2173.21	164.006		2000.72	-162.441
2001.51	-1.24942		2231.52	729.779		2231.52	341.661		2172.27	-197.733		2172.27	67.3846		1807.36	6.8625		1818.16	-742.526		1818.16	351.477		2010.83	6123.14		2001.51	-56.3654		1963.48	11114.6		2001.51	-1.24942		2172.27	-225.138		2231.52	-24.0341		2172.27	293.52		2172.27	151.652		2001.51	-177.782
2002.3	-10.7206		2230.64	670.374		2230.64	357.846		2171.33	-204.175		2171.33	61.1177		1808.18	13.5549		1819.01	-722.716		1819.01	317.501		2011.65	6002.2		2002.3	-32.0768		1962.5	13579.9		2002.3	-10.7206		2171.33	-236.38		2230.64	-40.0707		2171.33	276.986		2171.33	129.465		2002.3	-167.523
2003.09	-11.2436		2229.77	684.5		2229.77	374.583		2170.39	-201.888		2170.39	65.6797		1809	23.763		1819.86	-510.733		1819.86	295.427		2012.48	5942.7		2003.09	-46.2428		1961.52	15986.8		2003.09	-11.2436		2170.39	-246.877		2229.77	-40.5173		2170.39	263.503		2170.39	111.382		2003.09	-155.985
2003.88	-12.3147		2228.89	714.303		2228.89	387.408		2169.45	-210.731		2169.45	64.1239		1809.81	35.675		1820.71	-397.74		1820.71	296.462		2013.3	6035.46		2003.88	-10.3847		1960.54	18143.6		2003.88	-12.3147		2169.45	-251.409		2228.89	-55.5486		2169.45	247.698		2169.45	117.762		2003.88	-69.1062
2004.67	-12.2865		2228.01	723.535		2228.01	422.906		2168.5	-227.993		2168.5	71.2345		1810.63	48.6344		1821.56	-397.668		1821.56	284.823		2014.12	5929.74		2004.67	-8.33225		1959.56	19957.9		2004.67	-12.2865		2168.5	-253.154		2228.01	-64.7977		2168.5	233.015		2168.5	132.312		2004.67	38.3682
2005.46	-21.5663		2227.13	758.501		2227.13	467.847		2167.56	-242.837		2167.56	70.8353		1811.44	61.5506		1822.41	-486.997		1822.41	293.435		2014.94	5769		2005.46	-8.56272		1958.58	21356.8		2005.46	-21.5663		2167.56	-252.846		2227.13	14.9464		2167.56	220.671		2167.56	148.534		2005.46	138.847
2006.25	-11.8327		2226.26	820.835		2226.26	508.928		2166.62	-246.96		2166.62	70.5897		1812.26	73.8528		1823.26	-564.7		1823.26	277.835		2015.76	5455.89		2006.25	18.1006		1957.61	22316.3		2006.25	-11.8327		2166.62	-241.522		2226.26	24.9843		2166.62	210.998		2166.62	143.549		2006.25	270.467
2007.04	17.7136		2225.38	905.095		2225.38	526.386		2165.68	-249.873		2165.68	73.2536		1813.07	87.3477		1824.11	-661.065		1824.11	301.826		2016.58	5182.21		2007.04	59.3141		1956.63	22849.7		2007.04	17.7136		2165.68	-221.926		2225.38	0.802583		2165.68	203.623		2165.68	125.511		2007.04	411.955
2007.83	40.6596		2224.5	882.831		2224.5	521.2		2164.73	-249.953		2164.73	71.175		1813.89	98.8384		1824.96	-691.295		1824.96	315.451		2017.4	4902.86		2007.83	105.805		1955.65	22990.3		2007.83	40.6596		2164.73	-202.96		2224.5	-68.404		2164.73	195.117		2164.73	113.794		2007.83	518.006
2008.62	54.4843		2223.62	770.995		2223.62	583.474		2163.79	-242.619		2163.79	75.8385		1814.7	108.532		1825.81	-725.111		1825.81	327.494		2018.22	4698.74		2008.62	123.509		1954.67	22707.5		2008.62	54.4843		2163.79	-180.546		2223.62	-50.9563		2163.79	186.767		2163.79	110.494		2008.62	686.7
2009.41	57.1289		2222.74	714.111		2222.74	610.568		2162.85	-235.141		2162.85	79.3488		1815.52	119.784		1826.66	-581.112		1826.66	313.234		2019.05	4523.46		2009.41	153.068		1953.69	21992.8		2009.41	57.1289		2162.85	-165.118		2222.74	-42.6221		2162.85	174.927		2162.85	111.096		2009.41	813.887
2010.2	72.5924		2221.86	671.254		2221.86	618.532		2161.9	-230.86		2161.9	85.0415		1816.33	131.812		1827.51	-565.156		1827.51	334.19		2019.87	4564.1		2010.2	171.001		1952.71	20891.1		2010.2	72.5924		2161.9	-162.361		2221.86	-24.5587		2161.9	163.875		2161.9	106.884		2010.2	1009.39
2010.99	81.2047		2220.98	620.289		2220.98	657.16		2160.96	-225.546		2160.96	87.4947		1817.15	144.828		1828.36	-427.96		1828.36	309.303		2020.69	4429.4		2010.99	213.38		1951.73	19497.1		2010.99	81.2047		2160.96	-162.604		2220.98	1.33564		2160.96	150.175		2160.96	116.161		2010.99	1254.39
2011.78	65.0173		2220.1	606.788		2220.1	671.823		2160.01	-221.52		2160.01	95.2384		1817.96	157.762		1829.21	-414.589		1829.21	283.895		2021.51	4140.03		2011.78	210.405		1950.75	17874.1		2011.78	65.0173		2160.01	-148.736		2220.1	14.1024		2160.01	135.373		2160.01	128.4		2011.78	1609
2012.57	36.2146		2219.22	592.254		2219.22	694.853		2159.07	-222.157		2159.07	97.2618		1818.78	171.207		1830.06	-386.65		1830.06	248.911		2022.33	3916.25		2012.57	183.992		1949.77	16077.6		2012.57	36.2146		2159.07	-139.061		2219.22	-49.9923		2159.07	124.487		2159.07	131.172		2012.57	1959.27
2013.36	28.2875		2218.34	604.307		2218.34	657.299		2158.13	-229.832		2158.13	98.1011		1819.59	183.715		1830.9	-429.879		1830.9	228.342		2023.15	3727.64		2013.36	205.139		1948.79	14138.1		2013.36	28.2875		2158.13	-140.48		2218.34	-38.5242		2158.13	112.953		2158.13	131.034		2013.36	2410.88
2014.15	32.3		2217.46	649.438		2217.46	663.111		2157.18	-232.972		2157.18	109.069		1820.41	193.52		1831.75	-454.734		1831.75	222.585		2023.97	3513.31		2014.15	226.311		1947.8	12119.9		2014.15	32.3		2157.18	-137.344		2217.46	-18.2451		2157.18	108.693		2157.18	143.465		2014.15	2976.73
2014.94	23.0056		2216.58	682.368		2216.58	636.771		2156.24	-229.437		2156.24	111.275		1821.22	199.109		1832.6	-551.691		1832.6	217.818		2024.79	3264.83		2014.94	228.351		1946.82	10085		2014.94	23.0056		2156.24	-122.248		2216.58	-64.5549		2156.24	109.09		2156.24	166.411		2014.94	3684.93
2015.73	15.3381		2215.7	742.153		2215.7	641.673		2155.29	-226.247		2155.29	112.515		1822.03	202.408		1833.45	-581.208		1833.45	241.358		2025.61	3131.02		2015.73	233.517		1945.84	8126.97		2015.73	15.3381		2155.29	-106.163		2215.7	-25.241		2155.29	118.997		2155.29	179.33		2015.73	4422.63
2016.52	23.8275		2214.82	794.542		2214.82	632.899		2154.35	-235.275		2154.35	113.99		1822.85	203.034		1834.3	-580.78		1834.3	263.315		2026.43	2992.94		2016.52	257.457		1944.86	6307.32		2016.52	23.8275		2154.35	-84.09		2214.82	59.369		2154.35	128.938		2154.35	192.046		2016.52	5206.12
2017.31	36.8539		2213.94	831.834		2213.94	605.638		2153.4	-239.149		2153.4	104.54		1823.66	201.572		1835.15	-395.441		1835.15	263.901		2027.25	2813.74		2017.31	287.053		1943.88	4709.98		2017.31	36.8539		2153.4	-46.648		2213.94	32.0834		2153.4	143.035		2153.4	198.723		2017.31	6065.41
2018.1	41.9186		2213.06	793.888		2213.06	478.999		2152.46	-236.539		2152.46	100.256		1824.47	196.123		1835.99	-369.796		1835.99	267.81		2028.07	2481.15		2018.1	298.588		1942.9	3371		2018.1	41.9186		2152.46	-9.88177		2213.06	-33.6299		2152.46	152.941		2152.46	197.488		2018.1	7012.68
2018.88	24.0472		2212.18	722.779		2212.18	416.553		2151.51	-240.786		2151.51	88.1825		1825.29	189.157		1836.84	-236.06		1836.84	267.929		2028.89	2350.76		2018.88	300.098		1941.92	2348.22		2018.88	24.0472		2151.51	5.79835		2212.18	-56.4841		2151.51	157.909		2151.51	184.04		2018.88	8016.71
2019.67	-8.19974		2211.3	633.637		2211.3	339.142		2150.57	-252.457		2150.57	86.0416		1826.1	181.158		1837.69	-253.325		1837.69	221.768		2029.71	2225.36		2019.67	268.496		1940.93	1620.04		2019.67	-8.19974		2150.57	11.5299		2211.3	-67.581		2150.57	168.504		2150.57	177.964		2019.67	9030.49
2020.46	-31.8109		2210.42	662.609		2210.42	276.574		2149.62	-250.383		2149.62	80.5313		1826.91	172.791		1838.54	-328.463		1838.54	193.115		2030.52	2145.26		2020.46	251.504		1939.95	1119.23		2020.46	-31.8109		2149.62	20.2779		2210.42	-35.6025		2149.62	188.834		2149.62	176.884		2020.46	10024.8
2021.25	-24.0526		2209.54	649.036		2209.54	234.482		2148.67	-232.616		2148.67	81.5036		1827.73	164.177		1839.39	-272.708		1839.39	189.95		2031.34	2018.34		2021.25	266.952		1938.97	740.843		2021.25	-24.0526		2148.67	33.3862		2209.54	-13.9313		2148.67	213.31		2148.67	181.272		2021.25	11094.9
2022.04	-20.6238		2208.66	604.36		2208.66	185.669		2147.73	-215.157		2147.73	80.2718		1828.54	156.381		1840.23	-325.995		1840.23	191.456		2032.16	2157.99		2022.04	289.545		1937.99	475.275		2022.04	-20.6238		2147.73	44.328		2208.66	-49.4105		2147.73	236.665		2147.73	184.804		2022.04	12299.6
2022.82	-18.898		2207.77	639.477		2207.77	166.19		2146.78	-198.308		2146.78	81.1322		1829.35	150.539		1841.08	-379.429		1841.08	194.604		2032.98	2126.24		2022.82	269.559		1937	365.924		2022.82	-18.898		2146.78	63.65		2207.77	-11.0756		2146.78	259.46		2146.78	189.986		2022.82	13447.6
2023.61	7.70414		2206.89	662.815		2206.89	152.57		2145.84	-180.819		2145.84	79.2293		1830.17	147.221		1841.93	-282.393		1841.93	184.322		2033.8	2158.18		2023.61	306.294		1936.02	434.755		2023.61	7.70414		2145.84	87.2406		2206.89	-34.8153		2145.84	283.047		2145.84	190.52		2023.61	14615.7
2024.4	65.7476		2206.01	706.103		2206.01	114.508		2144.89	-153.399		2144.89	80.1592		1830.98	146.056		1842.77	-321.822		1842.77	193.522		2034.62	1908.65		2024.4	367.425		1935.04	570.573		2024.4	65.7476		2144.89	110.211		2206.01	2.33079		2144.89	301.753		2144.89	196.334		2024.4	15843.9
2025.19	98.6948		2205.13	642.213		2205.13	126.408		2143.94	-136.562		2143.94	79.9047		1831.79	147.494		1843.62	-261.122		1843.62	196.936		2035.44	1784.65		2025.19	403.362		1934.05	673.743		2025.19	98.6948		2143.94	119.6		2205.13	13.5026		2143.94	330.018		2143.94	212.108		2025.19	17092.1
2025.97	120.035		2204.24	637.42		2204.24	161.98		2143	-125.515		2143	80.4577		1832.6	152.289		1844.47	-299.132		1844.47	172.562		2036.25	1718.73		2025.97	400.237		1933.07	730.331		2025.97	120.035		2143	125.079		2204.24	-6.62641		2143	359.878		2143	222.45		2025.97	18260.3
2026.76	155.09		2203.36	657.126		2203.36	212.984		2142.05	-116.882		2142.05	82.2959		1833.41	159.328		1845.31	-382.953		1845.31	138.694		2037.07	1555.08		2026.76	446.323		1932.09	783.306		2026.76	155.09		2142.05	135.955		2203.36	31.1767		2142.05	394.222		2142.05	226.427		2026.76	19323.6
2027.55	192.495		2202.48	647.07		2202.48	199.803		2141.1	-104.843		2141.1	81.1372		1834.23	167.355		1846.16	-228.689		1846.16	110.828		2037.89	1509.48		2027.55	485.327		1931.1	818.158		2027.55	192.495		2141.1	159.327		2202.48	97.8784		2141.1	420.957		2141.1	234.211		2027.55	20259.3
2028.34	203.502		2201.6	622.759		2201.6	210.023		2140.16	-97.5143		2140.16	79.8318		1835.04	175.825		1847.01	-199.735		1847.01	67.3713		2038.71	1591.82		2028.34	483.613		1930.12	812.873		2028.34	203.502		2140.16	182.666		2201.6	57.5554		2140.16	447.562		2140.16	251.604		2028.34	21137.8
2029.12	189.03		2200.71	528.634		2200.71	208.146		2139.21	-84.4371		2139.21	78.5188		1835.85	184.53		1847.85	-333.382		1847.85	51.6733		2039.53	1536.93		2029.12	479.406		1929.14	791.656		2029.12	189.03		2139.21	190.931		2200.71	29.8575		2139.21	462.89		2139.21	261.837		2029.12	21929.7
2029.91	163.297		2199.83	540.985		2199.83	198.803		2138.26	-65.0907		2138.26	82.3351		1836.66	194.371		1848.7	-244.672		1848.7	77.9355		2040.34	1439.8		2029.91	449.672		1928.15	808.536		2029.91	163.297		2138.26	193.296		2199.83	36.521		2138.26	478.546		2138.26	258.348		2029.91	22481.6
2030.7	138.109		2198.94	567.827		2198.94	169.516		2137.31	-56.2665		2137.31	86.3402		1837.47	203.497		1849.55	-275.476		1849.55	99.2846		2041.16	1213.15		2030.7	426.145		1927.17	822.778		2030.7	138.109		2137.31	204.529		2198.94	36.2098		2137.31	501.001		2137.31	258.995		2030.7	22717.9
2031.48	133.26		2198.06	580.704		2198.06	148.371		2136.36	-52.2125		2136.36	83.8883		1838.28	211.536		1850.39	-368.205		1850.39	118.407		2041.98	1107.95		2031.48	426.47		1926.18	769.475		2031.48	133.26		2136.36	220.011		2198.06	31.0122		2136.36	528.599		2136.36	267.121		2031.48	22871.8
2032.27	128.766		2197.18	551.497		2197.18	127.009		2135.42	-44.3129		2135.42	86.1209		1839.09	217.876		1851.24	-436.521		1851.24	137.553		2042.8	1087.38		2032.27	435.499		1925.2	653.167		2032.27	128.766		2135.42	216.509		2197.18	21.6667		2135.42	552.329		2135.42	280.639		2032.27	22778.8
2033.05	106.879		2196.29	590.386		2196.29	134.702		2134.47	-31.6103		2134.47	87.618		1839.9	225.457		1852.08	-437.274		1852.08	170.827		2043.61	990.153		2033.05	413.762		1924.21	554.289		2033.05	106.879		2134.47	202.927		2196.29	21.1518		2134.47	575.122		2134.47	287.991		2033.05	22521.4
2033.84	81.7017		2195.41	615.243		2195.41	134.685		2133.52	-22.58		2133.52	91.1381		1840.71	231.71		1852.93	-240.356		1852.93	186.792		2044.43	1032.87		2033.84	391.336		1923.23	522.912		2033.84	81.7017		2133.52	183.687		2195.41	35.4979		2133.52	594.654		2133.52	297.929		2033.84	21981.3
2034.63	75.7294		2194.52	589.959		2194.52	124.203		2132.57	-19.7671		2132.57	88.9908		1841.53	237.669		1853.77	-227.798		1853.77	126.893		2045.25	1063.05		2034.63	395.399		1922.24	529.308		2034.63	75.7294		2132.57	163.518		2194.52	0.367741		2132.57	614.026		2132.57	298.827		2034.63	21298.8
2035.41	56.4607		2193.64	559.609		2193.64	97.591		2131.62	-20.7517		2131.62	90.0596		1842.34	242.072		1854.62	-286.948		1854.62	98.2698		2046.06	1013.75		2035.41	399.495		1921.26	519.163		2035.41	56.4607		2131.62	144.222		2193.64	17.467		2131.62	634.123		2131.62	309.276		2035.41	20498.3
2036.2	21.7802		2192.75	551.216		2192.75	95.5135		2130.67	-21.397		2130.67	85.491		1843.15	244.376		1855.46	-293.289		1855.46	90.1592		2046.88	925.202		2036.2	350.846		1920.27	492.457		2036.2	21.7802		2130.67	129.222		2192.75	25.1075		2130.67	662.602		2130.67	333.177		2036.2	19518.9
2036.98	6.90565		2191.87	561.263		2191.87	111.764		2129.72	-16.921		2129.72	83.7866		1843.96	244.725		1856.31	-340.943		1856.31	34.5701		2047.7	763.166		2036.98	348.061		1919.28	511.717		2036.98	6.90565		2129.72	112.602		2191.87	6.50148		2129.72	681.483		2129.72	363.945		2036.98	18315.4
2037.77	12.9221		2190.98	559.598		2190.98	103.465		2128.77	-18.0206		2128.77	89.817		1844.77	244.222		1857.15	-458.591		1857.15	24.5986		2048.51	687.202		2037.77	380.109		1918.3	577.555		2037.77	12.9221		2128.77	96.5513		2190.98	-7.47032		2128.77	691.125		2128.77	372.169		2037.77	17051.1
2038.55	5.94064		2190.1	532.926		2190.1	37.5977		2127.82	-22.317		2127.82	87.5828		1845.58	244.143		1858	-491.202		1858	45.3887		2049.33	601.991		2038.55	368.1		1917.31	620.587		2038.55	5.94064		2127.82	90.4094		2190.1	-24.7173		2127.82	692.065		2127.82	378.626		2038.55	15738
2039.34	13.8337		2189.21	562.279		2189.21	49.9753		2126.88	-27.4479		2126.88	86.0082		1846.39	245.558		1858.84	-482.335		1858.84	88.6801		2050.15	598.874		2039.34	370.517		1916.33	582.783		2039.34	13.8337		2126.88	83.8235		2189.21	-27.5888		2126.88	696.856		2126.88	391.672		2039.34	14401.5
2040.12	30.7682		2188.33	492.205		2188.33	50.9536		2125.92	-27.6244		2125.92	83.0718		1847.2	248.274		1859.69	-403.464		1859.69	124.69		2050.96	669.088		2040.12	428.899		1915.34	486.916		2040.12	30.7682		2125.92	62.3503		2188.33	-6.58834		2125.92	696.294		2125.92	404.824		2040.12	13019.6
2040.91	37.5245		2187.44	474.791		2187.44	47.766		2124.97	-25.5926		2124.97	73.913		1848.01	251.107		1860.53	-407.183		1860.53	124.868		2051.78	789.984		2040.91	413.082		1914.35	405.106		2040.91	37.5245		2124.97	39.7555		2187.44	-35.0683		2124.97	694.272		2124.97	400.043		2040.91	11633
2041.69	32.6191		2186.55	494.176		2186.55	103.163		2124.02	-18.6781		2124.02	68.1287		1848.81	253.322		1861.38	-350.107		1861.38	127.469		2052.59	722.948		2041.69	420.61		1913.37	392.274		2041.69	32.6191		2124.02	24.1864		2186.55	-42.295		2124.02	689.608		2124.02	398.414		2041.69	10227.1
2042.48	35.1688		2185.67	507.763		2185.67	128.098		2123.07	-10.4956		2123.07	67.2721		1849.62	256.507		1862.22	-423.846		1862.22	131.647		2053.41	621.008		2042.48	437.895		1912.38	423.804		2042.48	35.1688		2123.07	15.8491		2185.67	-36.0735		2123.07	682.101		2123.07	409.218		2042.48	8951
2043.26	26.137		2184.78	598.862		2184.78	213.635		2122.12	2.76847		2122.12	68.7841		1850.43	258.337		1863.06	-386.248		1863.06	113.067		2054.23	496.574		2043.26	420.401		1911.39	434.604		2043.26	26.137		2122.12	-3.57653		2184.78	-38.3626		2122.12	672.073		2122.12	416.718		2043.26	7664.11
2044.05	16.2249		2183.9	646.551		2183.9	291.598		2121.17	8.84948		2121.17	66.4053		1851.24	259.024		1863.91	-383.544		1863.91	94.0645		2055.04	442.01		2044.05	412.248		1910.4	390.853		2044.05	16.2249		2121.17	-22.8959		2183.9	-53.6806		2121.17	664.967		2121.17	420.466		2044.05	6505.62
2044.83	-1.17221		2183.01	610.966		2183.01	357.924		2120.22	11.8374		2120.22	60.8786		1852.05	255.684		1864.75	-401.539		1864.75	84.5508		2055.86	319.014		2044.83	409.731		1909.42	322.793		2044.83	-1.17221		2120.22	-46.3189		2183.01	-11.4152		2120.22	658.888		2120.22	413.641		2044.83	5432.01
2045.61	-27.943		2182.12	627.995		2182.12	417.853		2119.27	8.42795		2119.27	54.274		1852.86	249.302		1865.6	-428.541		1865.6	68.6967		2056.67	299.889		2045.61	360.679		1908.43	278.939		2045.61	-27.943		2119.27	-58.8789		2182.12	-47.6515		2119.27	650.556		2119.27	404.258		2045.61	4446.03
2046.4	-72.2905		2181.23	663.437		2181.23	438.934		2118.32	9.45281		2118.32	49.0026		1853.67	240.132		1866.44	-364.545		1866.44	55.8514		2057.49	391.404		2046.4	335.918		1907.44	282.439		2046.4	-72.2905		2118.32	-65.5056		2181.23	-10.3048		2118.32	641.433		2118.32	404.357		2046.4	3619.06
2047.18	-88.6434		2180.35	675.376		2180.35	472.596		2117.37	9.47551		2117.37	47.1718		1854.48	228.603		1867.28	-312.072		1867.28	75.5624		2058.3	549.348		2047.18	287.374		1906.45	330.113		2047.18	-88.6434		2117.37	-64.4201		2180.35	-15.7285		2117.37	623.969		2117.37	408.079		2047.18	2854.53
2047.97	-77.1418		2179.46	650.688		2179.46	504.497		2116.42	16.3917		2116.42	48.048		1855.28	214.717		1868.13	-264.4		1868.13	63.9071		2059.12	510.788		2047.97	314.161		1905.46	402.109		2047.97	-77.1418		2116.42	-63.7253		2179.46	33.1777		2116.42	601.373		2116.42	404.29		2047.97	2167.16
2048.75	-39.0687		2178.57	544.835		2178.57	502.416		2115.47	10.6751		2115.47	46.4735		1856.09	200.528		1868.97	-356.992		1868.97	92.7771		2059.93	603.59		2048.75	341.599		1904.48	463.343		2048.75	-39.0687		2115.47	-48.1937		2178.57	-19.0538		2115.47	578.116		2115.47	387.645		2048.75	1677.64
2049.53	3.31062		2177.68	466.484		2177.68	463.949		2114.51	10.2495		2114.51	41.9422		1856.9	187.523		1869.81	-272.738		1869.81	111.831		2060.75	590.279		2049.53	368.365		1903.49	468.959		2049.53	3.31062		2114.51	-28.6497		2177.68	-23.535		2114.51	564.533		2114.51	381.552		2049.53	1220.08
2050.32	63.9188		2176.8	377.644		2176.8	446.018		2113.56	5.35545		2113.56	32.0059		1857.71	175.233		1870.65	-233.848		1870.65	106.208		2061.56	670.693		2050.32	422.395		1902.5	407.84		2050.32	63.9188		2113.56	-22.098		2176.8	-43.7703		2113.56	547.993		2113.56	376.74		2050.32	823.408
2051.1	93.7377		2175.91	267.504		2175.91	433.909		2112.61	6.68231		2112.61	27.9676		1858.52	163.746		1871.5	-215.202		1871.5	97.4754		2062.38	645.197		2051.1	466.934		1901.51	320.642		2051.1	93.7377		2112.61	-36.3527		2175.91	-70.643		2112.61	525.351		2112.61	372.202		2051.1	531.333
2051.88	87.9707		2175.02	194.869		2175.02	432.114		2111.66	-7.3117		2111.66	22.5978		1859.32	154.317		1872.34	-239.718		1872.34	87.884		2063.19	509.971		2051.88	417.259		1900.52	290.859		2051.88	87.9707		2111.66	-41.7283		2175.02	-73.521		2111.66	498.919		2111.66	355.786		2051.88	347.418
2052.66	62.222		2174.13	230.072		2174.13	434.285		2110.71	-5.42326		2110.71	21.5473		1860.13	146.396		1873.18	-266.243		1873.18	48.4345		2064	424.365		2052.66	408.349		1899.53	347.758		2052.66	62.222		2110.71	-33.1397		2174.13	0.663417		2110.71	479.098		2110.71	332.207		2052.66	241.641
2053.45	49.8664		2173.24	230.026		2173.24	400.889		2109.75	-6.73612		2109.75	18.2901		1860.94	141.098		1874.02	-236.589		1874.02	62.5663		2064.82	370.188		2053.45	378.286		1898.54	421.907		2053.45	49.8664		2109.75	-18.7271		2173.24	0.977802		2109.75	460.438		2109.75	310.14		2053.45	138.234
2054.23	40.4818		2172.35	243.305		2172.35	431.338		2108.8	-8.66092		2108.8	12.8981		1861.75	136.485		1874.87	-228.615		1874.87	36.4267		2065.63	191.22		2054.23	357.56		1897.55	441.906		2054.23	40.4818		2108.8	-22.0002		2172.35	-37.0017		2108.8	448.049		2108.8	288.009		2054.23	104.865
2055.01	20.3158		2171.46	221.249		2171.46	433.918		2107.85	-11.7377		2107.85	5.55343		1862.55	132.463		1875.71	-296.23		1875.71	51.6622		2066.45	102.644		2055.01	350.08		1896.56	419.47		2055.01	20.3158		2107.85	-25.2429		2171.46	-81.5013		2107.85	436.975		2107.85	273.416		2055.01	171.018
2055.79	-29.1478		2170.57	214.833		2170.57	450.289		2106.89	-14.8632		2106.89	-2.73965		1863.36	127.215		1876.55	-246.536		1876.55	70.285		2067.26	55.2657		2055.79	281.227		1895.57	400.169		2055.79	-29.1478		2106.89	-22.3631		2170.57	-53.8024		2106.89	419.113		2106.89	262.571		2055.79	196.555
2056.58	-83.4058		2169.68	290.534		2169.68	413.094		2105.94	-23.4317		2105.94	0.017098		1864.17	123.308		1877.39	-186.953		1877.39	96.9479		2068.07	120.317		2056.58	217.902		1894.58	424.387		2056.58	-83.4058		2105.94	-5.61266		2169.68	-59.7851		2105.94	399.671		2105.94	247.486		2056.58	196.879
2057.36	-96.6889		2168.79	339.865		2168.79	371.247		2104.99	-34.9988		2104.99	-4.92429		1864.97	118.3		1878.23	-229.352		1878.23	116.43		2068.89	117.917		2057.36	206.211		1893.59	485.235		2057.36	-96.6889		2104.99	4.90259		2168.79	-34.2882		2104.99	386.839		2104.99	235.225		2057.36	250.631
2058.14	-80.1499		2167.9	332.793		2167.9	359.551		2104.03	-32.1765		2104.03	-6.69842		1865.78	113.702		1879.08	-188.566		1879.08	152.145		2069.7	109.209		2058.14	222.34		1892.6	569.554		2058.14	-80.1499		2104.03	22.3554		2167.9	-19.8082		2104.03	379.989		2104.03	229.209		2058.14	318.776
2058.92	-49.6549		2167.01	294.895		2167.01	314.261		2103.08	-25.4073		2103.08	-6.54864		1866.59	109.331		1879.92	-273.745		1879.92	143.433		2070.51	149.843		2058.92	241.656		1891.61	674.272		2058.92	-49.6549		2103.08	43.2937		2167.01	8.6932		2103.08	379.67		2103.08	237.625		2058.92	394.522
2059.7	-15.3735		2166.12	207.141		2166.12	269.083		2102.13	-23.2962		2102.13	-12.3707		1867.39	108.202		1880.76	-268.438		1880.76	184.012		2071.33	162.954		2059.7	279.351		1890.62	827.291		2059.7	-15.3735		2102.13	76.0374		2166.12	-20.7753		2102.13	381.788		2102.13	244.723		2059.7	415.682
2060.49	12.9514		2165.23	154.157		2165.23	222.615		2101.17	-31.9188		2101.17	-12.6895		1868.2	109.407		1881.6	-319.438		1881.6	190.19		2072.14	65.8132		2060.49	301.258		1889.63	1000.16		2060.49	12.9514		2101.17	97.4979		2165.23	29.9226		2101.17	381.823		2101.17	248.683		2060.49	392.407
2061.27	7.87546		2164.34	177.636		2164.34	210.509		2100.22	-46.8737		2100.22	-8.27665		1869	113.742		1882.44	-301.288		1882.44	177.446		2072.95	6.63559		2061.27	301.654		1888.64	1173.59		2061.27	7.87546		2100.22	110.382		2164.34	4.63511		2100.22	366.667		2100.22	240.858		2061.27	355.341
2062.05	-10.273		2163.45	163.787		2163.45	165.054		2099.26	-58.3511		2099.26	-7.28338		1869.81	121.461		1883.28	-236.233		1883.28	172.741		2073.76	-20.867		2062.05	263.941		1887.65	1383.1		2062.05	-10.273		2099.26	112.375		2163.45	-4.18178		2099.26	354.878		2099.26	240.06		2062.05	356.548
2062.83	-28.4472		2162.56	160.44		2162.56	159.011		2098.31	-65.6943		2098.31	-11.4206		1870.62	132.328		1884.12	-146.416		1884.12	168.215		2074.58	8.46217		2062.83	258.556		1886.65	1715.27		2062.83	-28.4472		2098.31	121.865		2162.56	11.134		2098.31	342.137		2098.31	238.351		2062.83	378.163
2063.61	-21.1843		2161.67	217.17		2161.67	143.319		2097.35	-66.7137		2097.35	-18.2079		1871.42	144.525		1884.96	-149.862		1884.96	142.494		2075.39	31.464		2063.61	248.053		1885.66	2114.76		2063.61	-21.1843		2097.35	139.541		2161.67	11.8379		2097.35	340.509		2097.35	232.516		2063.61	434.222
2064.39	-13.0436		2160.78	253.426		2160.78	149.712		2096.4	-65.6329		2096.4	-18.2605		1872.23	155.447		1885.8	-70.4043		1885.8	158.149		2076.2	29.2331		2064.39	269.791		1884.67	2519.11		2064.39	-13.0436		2096.4	162.238		2160.78	-7.30813		2096.4	337.413		2096.4	218.055		2064.39	422.924
2065.17	-1.77447		2159.89	254.962		2159.89	189.791		2095.44	-61.9516		2095.44	-21.6633		1873.03	166.473		1886.65	-100.839		1886.65	155.849		2077.01	175.563		2065.17	263.108		1883.68	2902.5		2065.17	-1.77447		2095.44	179.157		2159.89	5.84406		2095.44	334.428		2095.44	189.836		2065.17	489.947
2065.95	-12.2053		2159	243.282		2159	212.898		2094.49	-70.304		2094.49	-23.034		1873.84	177.405		1887.49	-187.646		1887.49	206.81		2077.83	319.302		2065.95	264.216		1882.69	3328.74		2065.95	-12.2053		2094.49	187.358		2159	-15.0043		2094.49	326.055		2094.49	154.85		2065.95	556.051
2066.73	-18.1952		2158.1	207.53		2158.1	338.667		2093.53	-81.581		2093.53	-25.1979		1874.64	185.307		1888.33	-204.986		1888.33	245.418		2078.64	381.688		2066.73	235.626		1881.69	3797.54		2066.73	-18.1952		2093.53	190.639		2158.1	-1.70845		2093.53	317.87		2093.53	128.148		2066.73	559.006
2067.51	-22.7935		2157.21	202.957		2157.21	398.262		2092.58	-99.4438		2092.58	-30.2056		1875.45	190.233		1889.17	-207.601		1889.17	266.354		2079.45	487.243		2067.51	243.043		1880.7	4238.64		2067.51	-22.7935		2092.58	190.538		2157.21	26.9221		2092.58	319.599		2092.58	98.156		2067.51	562.534
2068.29	-11.2576		2156.32	159.046		2156.32	374.685		2091.62	-107.199		2091.62	-35.9983		1876.25	192.024		1890.01	-144.883		1890.01	288.382		2080.26	528.956		2068.29	238.242		1879.71	4593.2		2068.29	-11.2576		2091.62	188.933		2156.32	31.5699		2091.62	320.852		2091.62	78.0204		2068.29	576.685
2069.07	-0.39165		2155.43	64.3087		2155.43	352.77		2090.67	-111.753		2090.67	-32.969		1877.06	191.87		1890.85	-122.401		1890.85	290.78		2081.07	698.467		2069.07	250.965		1878.71	4914.54		2069.07	-0.39165		2090.67	204.283		2155.43	21.0054		2090.67	316.425		2090.67	73.7148		2069.07	599.614
2069.85	15.8111		2154.53	-51.2532		2154.53	298.649		2089.71	-103.15		2089.71	-30.7591		1877.86	191.421		1891.69	-151.609		1891.69	264.43		2081.88	653.107		2069.85	256.104		1877.72	5226.02		2069.85	15.8111		2089.71	234.77		2154.53	-23.28		2089.71	309.073		2089.71	89.631		2069.85	609.32
2070.63	19.6324		2153.64	-117.28		2153.64	247.686		2088.75	-96.4109		2088.75	-31.5777		1878.67	191.383		1892.52	-134.212		1892.52	256.698		2082.7	531.019		2070.63	260.004		1876.73	5470.43		2070.63	19.6324		2088.75	271.925		2153.64	-25.948		2088.75	306.054		2088.75	97.9606		2070.63	586.329
2071.41	21.2956		2152.75	-140.757		2152.75	220.114		2087.8	-89.3335		2087.8	-34.8114		1879.47	189.763		1893.36	-197.877		1893.36	243.61		2083.51	549.918		2071.41	243.519		1875.73	5554.2		2071.41	21.2956		2087.8	286.695		2152.75	-23.4497		2087.8	297.103		2087.8	112.012		2071.41	586.108
2072.19	16.2688		2151.86	-115.853		2151.86	174.455		2086.84	-83.9385		2086.84	-39.9583		1880.27	190.328		1894.2	-242.565		1894.2	244.278		2084.32	494.799		2072.19	242.954		1874.74	5533.49		2072.19	16.2688		2086.84	279.869		2151.86	-17.7605		2086.84	283.251		2086.84	122.896		2072.19	561.745
2072.97	23.9824		2150.96	-124.176		2150.96	144.957		2085.88	-73.557		2085.88	-47.5145		1881.08	191.523		1895.04	-203.175		1895.04	276.326		2085.13	381.459		2072.97	226.44		1873.75	5473.26		2072.97	23.9824		2085.88	262.476		2150.96	8.80416		2085.88	273.693		2085.88	139.05		2072.97	576.069
2073.75	33.5733		2150.07	-80.8463		2150.07	138.326		2084.93	-68.7809		2084.93	-51.931		1881.88	194.611		1895.88	-100.927		1895.88	293.232		2085.94	383.276		2073.75	242.094		1872.75	5369.54		2073.75	33.5733		2084.93	257.248		2150.07	16.0687		2084.93	264.515		2084.93	147.693		2073.75	570.235
2074.53	56.9289		2149.17	40.4679		2149.17	119.313		2083.97	-63.8073		2083.97	-51.4031		1882.69	201.614		1896.72	-24.8328		1896.72	322.559		2086.75	435.116		2074.53	239.221		1871.76	5121.63		2074.53	56.9289		2083.97	265.434		2149.17	17.4391		2083.97	254.304		2083.97	156.514		2074.53	582.359
2075.31	53.9123		2148.28	135.303		2148.28	160.317		2083.01	-56.2855		2083.01	-53.7848		1883.49	211.834		1897.56	40.4867		1897.56	383.908		2087.56	504.105		2075.31	250.08		1870.76	4770.29		2075.31	53.9123		2083.01	276.647		2148.28	-7.9466		2083.01	240.331		2083.01	152.394		2075.31	525.313
2076.09	47.3681		2147.39	237.631		2147.39	208.219		2082.05	-34.4271		2082.05	-50.1925		1884.29	222.334		1898.4	56.133		1898.4	422.728		2088.37	483.519		2076.09	201.409		1869.77	4333.77		2076.09	47.3681		2082.05	282.277		2147.39	55.5877		2082.05	219.146		2082.05	136.523		2076.09	506.591
2076.87	31.1681		2146.49	231.766		2146.49	230.984		2081.1	-17.2995		2081.1	-46.0171		1885.1	233.332		1899.24	70.9333		1899.24	436.004		2089.18	421.538		2076.87	199.45		1868.78	3853.83		2076.87	31.1681		2081.1	277.296		2146.49	75.2036		2081.1	190.007		2081.1	120.888		2076.87	508.255
2077.65	20.7916		2145.6	177.706		2145.6	284.464		2080.14	-6.66077		2080.14	-44.9005		1885.9	242.734		1900.08	-71.9754		1900.08	452.708		2089.99	389.233		2077.65	166.376		1867.78	3329.41		2077.65	20.7916		2080.14	264.542		2145.6	66.3835		2080.14	160.381		2080.14	126.871		2077.65	409.683
2078.43	4.55358		2144.7	179.3		2144.7	238.316		2079.18	-0.727235		2079.18	-41.2416		1886.7	249.986		1900.91	-32.447		1900.91	458.778		2090.8	373.839		2078.43	138.258		1866.79	2786.08		2078.43	4.55358		2079.18	248.048		2144.7	85.5645		2079.18	132.319		2079.18	133.24		2078.43	356.685
2079.2	19.6886		2143.81	183.799		2143.81	212.884		2078.22	12.3911		2078.22	-35.7988		1887.5	254.664		1901.75	-71.6133		1901.75	485.377		2091.61	353.484		2079.2	135.238		1865.79	2256.89		2079.2	19.6886		2078.22	241.765		2143.81	93.498		2078.22	97.4878		2078.22	132.447		2079.2	264.907
2079.98	34.0318		2142.91	170.585		2142.91	211.007		2077.26	22.377		2077.26	-22.945		1888.31	257.909		1902.59	-57.9183		1902.59	468.87		2092.42	310.008		2079.98	160.273		1864.79	1818.45		2079.98	34.0318		2077.26	244.469		2142.91	63.7107		2077.26	60.2394		2077.26	139.923		2079.98	226.514
2080.76	37.1038		2142.02	114.051		2142.02	233.454		2076.31	29.4925		2076.31	-16.9907		1889.11	257.716		1903.43	-148.959		1903.43	439.757		2093.23	185.033		2080.76	126.3		1863.8	1455.28		2080.76	37.1038		2076.31	255.022		2142.02	58.6993		2076.31	29.3189		2076.31	160.348		2080.76	140.323
2081.54	29.1041		2141.12	127.248		2141.12	238.762		2075.35	36.8138		2075.35	-5.88711		1889.91	255.803		1904.27	-206.352		1904.27	497.466		2094.04	93.5742		2081.54	120.865		1862.8	1139.98		2081.54	29.1041		2075.35	267.429		2141.12	19.4689		2075.35	4.49735		2075.35	177.888		2081.54	123.117
2082.32	41.2851		2140.23	215.014		2140.23	282.574		2074.39	43.5265		2074.39	-2.93914		1890.71	252.686		1905.1	-228.641		1905.1	501.59		2094.85	-21.1615		2082.32	113.992		1861.81	887.191		2082.32	41.2851		2074.39	276.296		2140.23	45.5988		2074.39	-16.7781		2074.39	189.952		2082.32	73.0359
2083.09	65.8332		2139.33	266.679		2139.33	374.789		2073.43	46.1442		2073.43	6.91925		1891.52	250.909		1905.94	-265.732		1905.94	518.21		2095.66	-34.5157		2083.09	127.56		1860.81	739.531		2083.09	65.8332		2073.43	271.432		2139.33	66.7746		2073.43	-34.716		2073.43	195.321		2083.09	60.5834
2083.87	95.7678		2138.44	351.726		2138.44	455.739		2072.47	38.6045		2072.47	17.9148		1892.32	247.821		1906.78	-221.719		1906.78	559.699		2096.47	-1.39036		2083.87	151.11		1859.81	685.305		2083.87	95.7678		2072.47	257.378		2138.44	108.893		2072.47	-49.5514		2072.47	182.653		2083.87	79.2279
2084.65	106.805		2137.54	355.039		2137.54	524.193		2071.51	25.742		2071.51	24.4898		1893.12	246.405		1907.62	-60.2197		1907.62	596.704		2097.28	20.5886		2084.65	149.75		1858.82	687.475		2084.65	106.805		2071.51	248.649		2137.54	100.986		2071.51	-59.7453		2071.51	165.83		2084.65	85.8775
2085.43	95.3087		2136.64	456.921		2136.64	610.999		2070.55	13.0673		2070.55	32.2504		1893.92	244.736		1908.45	-82.0556		1908.45	648.959		2098.09	1.11003		2085.43	122.828		1857.82	695.307		2085.43	95.3087		2070.55	241.835		2136.64	115.621		2070.55	-61.0287		2070.55	142.122		2085.43	121.274
2086.2	61.9271		2135.75	526.178		2135.75	706.247		2069.59	12.5007		2069.59	35.1771		1894.72	242.782		1909.29	-95.5675		1909.29	682.104		2098.9	-49.4359		2086.2	88.8919		1856.82	718.702		2086.2	61.9271		2069.59	228.393		2135.75	102.362		2069.59	-55.0564		2069.59	120.088		2086.2	153.161
2086.98	28.0669		2134.85	567.571		2134.85	795.888		2068.63	12.1382		2068.63	44.1043		1895.53	239.745		1910.13	-183.505		1910.13	713.182		2099.71	-95.7771		2086.98	31.0315		1855.83	741.226		2086.98	28.0669		2068.63	204.954		2134.85	106.643		2068.63	-50.5801		2068.63	96.8242		2086.98	203.678
2087.76	6.54994		2133.95	467.444		2133.95	819.221		2067.67	-0.524851		2067.67	54.7899		1896.33	234.596		1910.96	-278.394		1910.96	769.156		2100.52	-112.737		2087.76	10.7186		1854.83	750.913		2087.76	6.54994		2067.67	190.388		2133.95	84.2558		2067.67	-45.9849		2067.67	84.1015		2087.76	212.537
2088.54	12.9277		2133.06	415.015		2133.06	782.528		2066.71	-18.8637		2066.71	56.121		1897.13	228.724		1911.8	-281.121		1911.8	771.758		2101.33	-141.818		2088.54	2.51328		1853.83	739.516		2088.54	12.9277		2066.71	187.446		2133.06	106.085		2066.71	-33.6318		2066.71	83.201		2088.54	210.927
2089.31	31.9371		2132.16	419.794		2132.16	721.621		2065.75	-31.5888		2065.75	58.6769		1897.93	220.012		1912.64	-276.997		1912.64	764.926		2102.13	-126.493		2089.31	16.3809		1852.84	722.792		2089.31	31.9371		2065.75	188.872		2132.16	109.637		2065.75	-13.8038		2065.75	74.1701		2089.31	253.783
2090.09	47.5717		2131.26	310.569		2131.26	685.616		2064.79	-28.6109		2064.79	63.9212		1898.73	208.127		1913.47	-279.768		1913.47	749.762		2102.94	-87.6713		2090.09	28.3746		1851.84	712.602		2090.09	47.5717		2064.79	176.936		2131.26	99.7394		2064.79	9.28225		2064.79	56.868		2090.09	203.81
2090.87	35.6475		2130.37	207.562		2130.37	551.07		2063.83	-34.4764		2063.83	65.825		1899.53	194.724		1914.31	-161.577		1914.31	730.846		2103.75	36.6584		2090.87	12.7784		1850.84	663.089		2090.87	35.6475		2063.83	155.37		2130.37	68.6402		2063.83	33.6395		2063.83	15.9348		2090.87	207.729
2091.64	31.4389		2129.47	73.2047		2129.47	428.261		2062.87	-46.2096		2062.87	70.8217		1900.33	179.279		1915.15	-126.055		1915.15	720		2104.56	99.3929		2091.64	-18.1639		1849.84	650.987		2091.64	31.4389		2062.87	146.148		2129.47	63.8664		2062.87	64.3291		2062.87	-19.9348		2091.64	172.184
2092.42	35.8108		2128.57	102.457		2128.57	339.784		2061.91	-58.9176		2061.91	69.6606		1901.13	162.257		1915.98	-76.8312		1915.98	741.305		2105.37	131.394		2092.42	13.9239		1848.84	612.35		2092.42	35.8108		2061.91	159.545		2128.57	93.4726		2061.91	104.284		2061.91	-48.4891		2092.42	169.269
2093.19	48.3146		2127.67	143.494		2127.67	316.56		2060.95	-63.9312		2060.95	69.1761		1901.93	144.899		1916.82	-125.25		1916.82	789.586		2106.17	151.157		2093.19	0.203285		1847.84	559.6		2093.19	48.3146		2060.95	173.978		2127.67	142.723		2060.95	149.91		2060.95	-61.6368		2093.19	111.313
2093.97	55.3888		2126.77	226.497		2126.77	333.312		2059.99	-76.3168		2059.99	66.6905		1902.73	126.538		1917.65	-202.563		1917.65	836.261		2106.98	94.9124		2093.97	12.7459		1846.85	519.682		2093.97	55.3888		2059.99	163.614		2126.77	192.748		2059.99	192.875		2059.99	-38.6606		2093.97	104.471
2094.75	62.2781		2125.88	272.886		2125.88	257.058		2059.03	-93.363		2059.03	65.0973		1903.53	107.412		1918.49	-131.541		1918.49	862.448		2107.79	-48.7193		2094.75	28.2363		1845.85	512.98		2094.75	62.2781		2059.03	142.212		2125.88	201.248		2059.03	233.541		2059.03	-7.32953		2094.75	101.459
2095.52	45.7985		2124.98	295.731		2124.98	284.049		2058.06	-102.148		2058.06	57.6144		1904.33	89.983		1919.33	-51.526		1919.33	837.689		2108.6	-181.824		2095.52	4.96183		1844.85	529.817		2095.52	45.7985		2058.06	140.053		2124.98	184.312		2058.06	275.678		2058.06	30.3711		2095.52	97.5096
2096.3	13.3947		2124.08	374.609		2124.08	309.509		2057.1	-101.643		2057.1	56.0284		1905.13	73.5023		1920.16	-145.62		1920.16	812.684		2109.41	110.61		2096.3	-21.4494		1843.85	528.635		2096.3	13.3947		2057.1	137.332		2124.08	135.685		2057.1	322.479		2057.1	62.3975		2096.3	118.919
2097.07	-12.8478		2123.18	398.297		2123.18	323.895		2056.14	-97.6241		2056.14	48.4882		1905.93	61.2676		1921	-86.8864		1921	795.745		2110.21	1020.15		2097.07	-41.0507		1842.85	531.267		2097.07	-12.8478		2056.14	116.876		2123.18	108.093		2056.14	365.24		2056.14	92.0574		2097.07	129.26
2097.85	-15.7848		2122.28	472.063		2122.28	378.928		2055.18	-90.1464		2055.18	43.318		1906.73	52.1538		1921.83	-34.8201		1921.83	767.894		2111.02	2622.22		2097.85	-43.894		1841.85	551.03		2097.85	-15.7848		2055.18	82.8337		2122.28	123.251		2055.18	397.184		2055.18	86.852		2097.85	121.316
2098.62	-3.75439		2121.38	592.946		2121.38	429.043		2054.22	-70.043		2054.22	42.4077		1907.53	45.7724		1922.67	-181.267		1922.67	745.091		2111.83	5190.84		2098.62	-8.48409		1840.85	548.732		2098.62	-3.75439		2054.22	70.5292		2121.38	195.275		2054.22	414.368		2054.22	56.5067		2098.62	84.6343
2099.4	15.7318		2120.48	621.182		2120.48	378.259		2053.25	-50.4552		2053.25	38.7762		1908.33	39.8803		1923.5	-290.555		1923.5	775.367		2112.63	8762.97		2099.4	10.3305		1839.85	530.541		2099.4	15.7318		2053.25	66.1579		2120.48	250.376		2053.25	425.046		2053.25	23.8578		2099.4	131.956
2100.17	20.6073		2119.58	615.734		2119.58	286.431		2052.29	-34.6173		2052.29	38.1971		1909.13	36.246		1924.34	-326.916		1924.34	763.444		2113.44	13001.6		2100.17	39.6099		1838.85	541.267		2100.17	20.6073		2052.29	45.5355		2119.58	157.829		2052.29	426.403		2052.29	27.2795		2100.17	179.005
2100.95	18.5122		2118.68	430.681		2118.68	176.675		2051.33	-13.0688		2051.33	36.0242		1909.93	34.5656		1925.17	-248.121		1925.17	786.005		2114.25	17164.8		2100.95	42.6884		1837.85	583.05		2100.95	18.5122		2051.33	3.79973		2118.68	161.85		2051.33	405.854		2051.33	105.452		2100.95	147.554
2101.72	13.1339		2117.78	403.413		2117.78	38.0385		2050.37	18.3238		2050.37	43.1201		1910.73	34.7014		1926.01	-132.407		1926.01	787.803		2115.05	20566.4		2101.72	50.1184		1836.85	582.24		2101.72	13.1339		2050.37	-29.5575		2117.78	144.318		2050.37	367.641		2050.37	238.664		2101.72	160.411
2102.5	7.88823		2116.88	374.349		2116.88	-78.3384		2049.4	39.6095		2049.4	48.1567		1911.53	35.8633		1926.84	-67.0287		1926.84	787.537		2115.86	22406.6		2102.5	62.3587		1835.85	600.077		2102.5	7.88823		2049.4	-45.1425		2116.88	156.731		2049.4	306.213		2049.4	470.278		2102.5	181.706
2103.27	-10.2105		2115.98	367.418		2115.98	-67.6466		2048.44	52.4179		2048.44	58.0963		1912.33	38.5553		1927.67	51.8963		1927.67	780.807		2116.67	22561.4		2103.27	49.3837		1834.85	594.79		2103.27	-10.2105		2048.44	-60.2535		2115.98	175.63		2048.44	226.13		2048.44	827.103		2103.27	173.295
2104.05	-32.9221		2115.08	380.279		2115.08	-85.2972		2047.48	81.8242		2047.48	71.0809		1913.13	41.0517		1928.51	151.288		1928.51	757.978		2117.47	20928.2		2104.05	25.8658		1833.85	620.752		2104.05	-32.9221		2047.48	-90.4577		2115.08	187.177		2047.48	127.064		2047.48	1348.05		2104.05	158.391
2104.82	-50.1463		2114.18	422.195		2114.18	-92.843		2046.51	115.848		2046.51	101.028		1913.92	46.3203		1929.34	89.7933		1929.34	719.553		2118.28	17851.3		2104.82	15.4572		1832.85	665.974		2104.82	-50.1463		2046.51	-127.061		2114.18	245.778		2046.51	20.8886		2046.51	2045.59		2104.82	128.339
2105.59	-62.0783		2113.28	462.279		2113.28	-78.2073		2045.55	143.117		2045.55	138.342		1914.72	55.3306		1930.18	150.669		1930.18	703.915		2119.09	14108.1		2105.59	-8.36809		1831.85	679.979		2105.59	-62.0783		2045.55	-143.232		2113.28	263.361		2045.55	-76.455		2045.55	2931.47		2105.59	115.205
2106.37	-78.6122		2112.38	423.421		2112.38	-26.5549		2044.58	153.777		2044.58	198.934		1915.52	67.5808		1931.01	145.044		1931.01	632.599		2119.89	10281.5		2106.37	-34.3919		1830.84	674.087		2106.37	-78.6122		2044.58	-129.372		2112.38	264.376		2044.58	-116.443		2044.58	3981.3		2106.37	122.71
2107.14	-93.3077		2111.47	374.434		2111.47	-15.0494		2043.62	160.984		2043.62	273.859		1916.32	80.955		1931.84	97.4188		1931.84	644.766		2120.7	6840.93		2107.14	-73.4879		1829.84	649.289		2107.14	-93.3077		2043.62	-101.608		2111.47	250.825		2043.62	-97.4408		2043.62	5185.96		2107.14	118.245
2107.92	-89.6633		2110.57	406.407		2110.57	-38.4888		2042.66	170.682		2042.66	364.664		1917.12	94.0614		1932.68	7.60919		1932.68	635.588		2121.5	4023.56		2107.92	-107.48		1828.84	624.207		2107.92	-89.6633		2042.66	-90.8694		2110.57	246.804		2042.66	-13.6711		2042.66	6533.63		2107.92	126.218
2108.69	-69.144		2109.67	472.726		2109.67	-8.66028		2041.69	191.112		2041.69	474.233		1917.91	107.066		1933.51	6.87737		1933.51	654.477		2122.31	1981.65		2108.69	-113.702		1827.84	596.519		2108.69	-69.144		2041.69	-104.284		2109.67	223.293		2041.69	91.2192		2041.69	7992.29		2108.69	122.882
2109.46	-54.6506		2108.77	491.43		2108.77	24.676		2040.73	216.887		2040.73	599.723		1918.71	119.996		1934.35	-15.8261		1934.35	697.679		2123.11	893.745		2109.46	-142.073		1826.84	573.034		2109.46	-54.6506		2040.73	-113.96		2108.77	258.982		2040.73	249.073		2040.73	9563.19		2109.46	130.697
2110.24	-16.4367		2107.87	399.544		2107.87	-37.033		2039.76	233.038		2039.76	754.323		1919.51	130.234		1935.18	-65.467		1935.18	743.698		2123.92	299.195		2110.24	-176.498		1825.83	546.158		2110.24	-16.4367		2039.76	-119.906		2107.87	238.872		2039.76	403.044		2039.76	11217.5		2110.24	213.872
2111.01	39.4921		2106.96	305.899		2106.96	-69.4476		2038.8	240.75		2038.8	931.777		1920.31	138.248		1936.01	-37.6994		1936.01	782.991		2124.72	15.2934		2111.01	-125.683		1824.83	508.329		2111.01	39.4921		2038.8	-140.335		2106.96	212.638		2038.8	521.549		2038.8	12923.5		2111.01	275.795
2111.78	101.888		2106.06	233.688		2106.06	-84.151		2037.83	250.406		2037.83	1134.18		1921.1	142.482		1936.84	100.973		1936.84	826.646		2125.53	47.8426		2111.78	-134.287		1823.83	453.708		2111.78	101.888		2037.83	-179.352		2106.06	319.242		2037.83	641.376		2037.83	14637.3		2111.78	295.875
2112.56	154.06		2105.16	311.59		2105.16	-88.8516		2036.87	266.225		2036.87	1355.82		1921.9	142.706		1937.68	102.293		1937.68	845.343		2126.33	257.639		2112.56	-112.789		1822.83	401.499		2112.56	154.06		2036.87	-217.007		2105.16	306.356		2036.87	765.118		2036.87	16341.5		2112.56	323.369
2113.33	205.279		2104.26	278.145		2104.26	-90.0165		2035.9	273.461		2035.9	1598.75		1922.7	139.748		1938.51	224.233		1938.51	871.904		2127.14	250.186		2113.33	-74.4175		1821.82	370.227		2113.33	205.279		2035.9	-249.485		2104.26	293.574		2035.9	847.652		2035.9	17979.5		2113.33	348.826
2114.1	248.56		2103.35	219.826		2103.35	-49.6272		2034.94	257.49		2034.94	1854.47		1923.49	134.504		1939.34	249.401		1939.34	885.008		2127.94	119.776		2114.1	-71.9273		1820.82	389.822		2114.1	248.56		2034.94	-281.4		2103.35	253.177		2034.94	979.531		2034.94	19465.9		2114.1	348.43
2114.87	268.746		2102.45	248.964		2102.45	-33.7992		2033.97	234.087		2033.97	2118.41		1924.29	125.795		1940.18	260.704		1940.18	941.334		2128.75	34.5159		2114.87	-28.217		1819.82	406.06		2114.87	268.746		2033.97	-307.867		2102.45	218.006		2033.97	1503.22		2033.97	20739.4		2114.87	355.135
2115.65	271.835		2101.55	179.395		2101.55	2.72802		2033	221.69		2033	2386.59		1925.09	115.018		1941.01	152.019		1941.01	1016.27		2129.55	-9.96743		2115.65	-32.6081		1818.81	390.653		2115.65	271.835		2033	-330.467		2101.55	259.275		2033	2643.44		2033	21750.5		2115.65	335.553
2116.42	256.767		2100.64	184.349		2100.64	55.1977		2032.04	213.047		2032.04	2662.76		1925.88	103.27		1941.84	111.869		1941.84	1106.64		2130.36	-111.251		2116.42	-32.4812		1817.81	357.849		2116.42	256.767		2032.04	-355.131		2100.64	258.838		2032.04	4276.78		2032.04	22468.3		2116.42	336.565
2117.19	234.742		2099.74	133.531		2099.74	45.4874		2031.07	201.081		2031.07	2933.35		1926.68	92.5101		1942.67	181.371		1942.67	1208.89		2131.16	-300.475		2117.19	-17.6268		1816.81	376.191		2117.19	234.742		2031.07	-379.828		2099.74	254.122		2031.07	6326.86		2031.07	22821.9		2117.19	348.585
2117.96	206.759		2098.84	182.135		2098.84	38.4735		2030.1	183.85		2030.1	3191.56		1927.48	81.8664		1943.5	230.77		1943.5	1289.37		2131.97	-309.79		2117.96	-36.4581		1815.8	411.232		2117.96	206.759		2030.1	-393.596		2098.84	241.038		2030.1	8725.61		2030.1	22785.5		2117.96	344.937
2118.73	187.971		2097.93	276.809		2097.93	24.7727		2029.14	173.549		2029.14	3421.97		1928.27	74.4642		1944.34	323.572		1944.34	1340.39		2132.77	-265.83		2118.73	-28.1123		1814.8	423.693		2118.73	187.971		2029.14	-399.187		2097.93	245.705		2029.14	11333.4		2029.14	22365.6		2118.73	316.736
2119.51	169.79		2097.03	232.838		2097.03	32.1958		2028.17	156.042		2028.17	3633.53		1929.07	71.0565		1945.17	481.713		1945.17	1392.65		2133.57	-389.963		2119.51	-7.28785		1813.79	406.153		2119.51	169.79		2028.17	-394.525		2097.03	244.16		2028.17	14089.4		2028.17	21580.9		2119.51	275.82
2120.28	151.747		2096.12	178.453		2096.12	64.9488		2027.2	131.13		2027.2	3809.68		1929.86	71.2644		1946	557.083		1946	1421.01		2134.38	-462.824		2120.28	-35.3499		1812.79	387.353		2120.28	151.747		2027.2	-372.43		2096.12	295.555		2027.2	16786.3		2027.2	20439.4		2120.28	276.507
2121.05	158.037		2095.22	71.7874		2095.22	55.6749		2026.24	91.5646		2026.24	3956.25		1930.66	75.2677		1946.83	591.077		1946.83	1458.17		2135.18	-496.748		2121.05	-15.0836		1811.79	357.734		2121.05	158.037		2026.24	-328.248		2095.22	287.036		2026.24	19293.5		2026.24	18952.9		2121.05	342.716
2121.82	168.943		2094.31	12.7099		2094.31	60.7973		2025.27	62.3471		2025.27	4065.53		1931.46	84.478		1947.66	445.897		1947.66	1478.72		2135.98	-472.018		2121.82	14.3761		1810.78	333.755		2121.82	168.943		2025.27	-267.52		2094.31	282.83		2025.27	21275.8		2025.27	17174.3		2121.82	354.943
2122.59	189.497		2093.41	49.3558		2093.41	83.3021		2024.3	38.1829		2024.3	4128.34		1932.25	96.8922		1948.49	459.695		1948.49	1489.58		2136.79	-527.387		2122.59	-27.2894		1809.77	315.767		2122.59	189.497		2024.3	-190.454		2093.41	270.364		2024.3	22352.2		2024.3	15170.8		2122.59	407.916
2123.36	216.067		2092.5	109.254		2092.5	91.2911		2023.33	21.9714		2023.33	4149.46		1933.05	113.138		1949.32	410.45		1949.32	1476.2		2137.59	-679.08		2123.36	18.7139		1808.77	295.507		2123.36	216.067		2023.33	-106.779		2092.5	233.766		2023.33	22290.4		2023.33	13042.6		2123.36	396.276
2124.13	260.888		2091.6	37.9298		2091.6	131.1		2022.37	10.3512		2022.37	4120.48		1933.84	131.701		1950.16	361.46		1950.16	1420.63		2138.39	-613.769		2124.13	12.1089		1807.76	262.267		2124.13	260.888		2022.37	-12.5102		2091.6	228.838		2022.37	21164.1		2022.37	10877.7		2124.13	410.38
2124.91	285.76		2090.69	-81.2621		2090.69	158.969		2021.4	0.306033		2021.4	4051.51		1934.64	153.122		1950.99	349.196		1950.99	1393.12		2139.2	-633.551		2124.91	14.8202		1806.76	215.605		2124.91	285.76		2021.4	72.4229		2090.69	267.454		2021.4	19153.5		2021.4	8759.32		2124.91	426.134
2125.68	292.182		2089.79	-125.067		2089.79	169.86		2020.43	0.07043		2020.43	3941.93		1935.43	176.324		1951.82	321.379		1951.82	1342.16		2140	-558.27		2125.68	10.2274		1805.75	136.388		2125.68	292.182		2020.43	158.037		2089.79	241.28		2020.43	16513.5		2020.43	6790.92		2125.68	483.297
2126.45	289.008		2088.88	-247.973		2088.88	195.787		2019.46	27.6012		2019.46	3798.59		1936.23	202.856		1952.65	401.399		1952.65	1276.45		2140.8	-388.49		2126.45	-35.2585		1804.75	52.2938		2126.45	289.008		2019.46	230.186		2088.88	229.223		2019.46	13508.5		2019.46	5058.22		2126.45	490.049
2127.22	285.647		2087.97	-231.286		2087.97	206.241		2018.49	75.7499		2018.49	3614.05		1937.02	230.49		1953.48	411.813		1953.48	1202.61		2141.61	-279.289		2127.22	-21.4129		1803.74	2.30624		2127.22	285.647		2018.49	308.002		2087.97	148.029		2018.49	10386.9		2018.49	3641.44		2127.22	501.562
2127.99	307.35		2087.07	-206.224		2087.07	231.499		2017.52	128.615		2017.52	3412.32		1937.82	262.735		1954.31	316.521		1954.31	1114.54		2142.41	-201.759		2127.99	-11.2755		1802.73	0		2127.99	307.35		2017.52	427.065		2087.07	155.716		2017.52	7388.29		2017.52	2553.6		2127.99	490.235
2128.76	314.235		2086.16	-150.39		2086.16	279.997		2016.56	206.836		2016.56	3183.75		1938.61	299.251		1955.14	363.908		1955.14	1013.45		2143.21	-189.127		2128.76	41.5843					2128.76	314.235		2016.56	641.732		2086.16	134.783		2016.56	4754.46		2016.56	1812.27		2128.76	451.316
2129.53	301.935		2085.25	-134.966		2085.25	330.216		2015.59	326.056		2015.59	2940.04		1939.4	340.228		1955.97	385.69		1955.97	901.065		2144.01	-203.56		2129.53	61.1343					2129.53	301.935		2015.59	961.061		2085.25	107.925		2015.59	2650.11		2015.59	1383.88		2129.53	402.21
2130.3	258.282		2084.35	-129.747		2084.35	335.101		2014.62	479.848		2014.62	2678.02		1940.2	384.936		1956.8	391.59		1956.8	811.403		2144.82	-218.676		2130.3	80.4309					2130.3	258.282		2014.62	1391.46		2084.35	146.375		2014.62	1306.35		2014.62	1182.45		2130.3	395.483
2131.07	204.003		2083.44	-14.0872		2083.44	284.725		2013.65	661.589		2013.65	2408.29		1940.99	433.646		1957.63	371.849		1957.63	827.543		2145.62	-263.536		2131.07	96.3147					2131.07	204.003		2013.65	1952.62		2083.44	155.226		2013.65	614.708		2013.65	970.496		2131.07	374.893
2131.84	153.854		2082.53	261.993		2082.53	193.631		2012.68	873.688		2012.68	2138.23		1941.79	487.743		1958.46	292.329		1958.46	928.571		2146.42	-111.774		2131.84	112.47					2131.84	153.854		2012.68	2687.79		2082.53	141.047		2012.68	297.754		2012.68	689.362		2131.84	372.45
2132.61	99.5526		2081.63	780.088		2081.63	120.585		2011.71	1106.7		2011.71	1876.86		1942.58	544.149		1959.29	307.297		1959.29	1078.35		2147.22	159.436		2132.61	150.831					2132.61	99.5526		2011.71	3613		2081.63	76.9298		2011.71	164.625		2011.71	417.748		2132.61	362.053
2133.38	64.2228		2080.72	1598.53		2080.72	143.149		2010.74	1357.98		2010.74	1633.97		1943.37	602.022		1960.12	124.815		1960.12	1161.43		2148.02	288.747		2133.38	158.374					2133.38	64.2228		2010.74	4722.04		2080.72	77.3394		2010.74	104.406		2010.74	221.359		2133.38	350.083
2134.15	30.6913		2079.81	2680.75		2079.81	169.968		2009.77	1626.01		2009.77	1404.04		1944.17	659.752		1960.95	110.569		1960.95	1147.26		2148.83	373.308		2134.15	217.124					2134.15	30.6913		2009.77	5993.72		2079.81	128.565		2009.77	111.635		2009.77	132.706		2134.15	327.218
2134.92	20.5326		2078.9	3959.17		2078.9	361.424		2008.8	1908.76		2008.8	1189.28		1944.96	714.669		1961.78	9.26131		1961.78	1169.14		2149.63	381.973		2134.92	224.405					2134.92	20.5326		2008.8	7435.55		2078.9	183.052		2008.8	134.715		2008.8	150.211		2134.92	357.966
2135.68	-7.36482		2077.99	5626.38		2077.99	696.731		2007.83	2198.66		2007.83	990.982		1945.75	766.61		1962.61	-33.2854		1962.61	1334.94		2150.43	363.295		2135.68	255.873					2135.68	-7.36482		2007.83	9010.04		2077.99	214.025		2007.83	104.793		2007.83	211.282		2135.68	374.496
2136.45	-27.791		2077.09	7789.85		2077.09	1450.11		2006.86	2484.96		2006.86	816.046		1946.55	814.757		1963.44	-0.115787		1963.44	1566.6		2151.23	249.489		2136.45	219.827					2136.45	-27.791		2006.86	10670.7		2077.09	185.476		2006.86	158.907		2006.86	297.629		2136.45	428.946
2137.22	-21.4762		2076.18	10215.3		2076.18	2762.46		2005.89	2770.19		2005.89	661.838		1947.34	858.442		1964.26	113.178		1964.26	1791.7		2152.03	203.62		2137.22	217.017					2137.22	-21.4762		2005.89	12361.1		2076.18	196.409		2005.89	150.607		2005.89	373.44		2137.22	467.585
2137.99	23.1966		2075.27	12965.8		2075.27	4527.78		2004.92	3055.91		2004.92	528.242		1948.13	897.369		1965.09	80.0413		1965.09	1946.59		2152.83	254.044		2137.99	258.375					2137.99	23.1966		2004.92	14058		2075.27	269.934		2004.92	110.889		2004.92	429.443		2137.99	468.339
2138.76	85.8661		2074.36	15659.5		2074.36	6817.16		2003.95	3333.21		2003.95	415.581		1948.92	931.136		1965.92	160.519		1965.92	1949.1		2153.63	326.246		2138.76	264.654					2138.76	85.8661		2003.95	15727.2		2074.36	270.073		2003.95	97.2522		2003.95	445.595		2138.76	450.93
2139.53	119.423		2073.45	18210.7		2073.45	9608		2002.97	3576.63		2002.97	321.816		1949.72	961.603		1966.75	305.538		1966.75	1706.28		2154.43	387.936		2139.53	291.823					2139.53	119.423		2002.97	17316.8		2073.45	263.351		2002.97	106.627		2002.97	446.685		2139.53	483.434
2140.3	154.144		2072.54	20210		2072.54	12722.5		2002	3784.01		2002	245.638		1950.51	990.628		1967.58	550.895		1967.58	1368.72		2155.23	427.032		2140.3	249.531					2140.3	154.144		2002	18771.1		2072.54	227.873		2002	122.501		2002	441.779		2140.3	497.507
2141.06	189.557		2071.63	21537.1		2071.63	15843		2001.03	3946.33		2001.03	177.334		1951.3	1017.9		1968.41	517.289		1968.41	1084.56		2156.03	379.626		2141.06	270.409					2141.06	189.557		2001.03	20054.4		2071.63	281.581		2001.03	136.926		2001.03	428.165		2141.06	506.697
2141.83	232.469		2070.72	22107.5		2070.72	18668.5		2000.06	4072.22		2000.06	116.835		1952.09	1047.24		1969.24	571.943		1969.24	1095.64		2156.84	464.027		2141.83	278.183					2141.83	232.469		2000.06	21144.8		2070.72	228.208		2000.06	143.844		2000.06	399.881		2141.83	505.678
2142.6	244.762		2069.81	21848		2069.81	20858		1999.09	4150.81		1999.09	84.6834		1952.89	1075.53		1970.06	671.316		1970.06	1243.74		2157.64	378.976		2142.6	262.685					2142.6	244.762		1999.09	22027		2069.81	299.981		1999.09	155.438		1999.09	371.561		2142.6	513.128
2143.37	231.282		2068.9	20713.2		2068.9	22126.4		1998.12	4191.04		1998.12	56.608		1953.68	1101.2		1970.89	759.777		1970.89	1361.55		2158.44	269.893		2143.37	247.758					2143.37	231.282		1998.12	22680.2		2068.9	310.027		1998.12	184.791		1998.12	337.101		2143.37	527.952
2144.14	227.638		2067.99	18768.7		2067.99	22230.7		1997.14	4186.36		1997.14	36.4265		1954.47	1124.69		1971.72	756.627		1971.72	1454.82		2159.24	195.081		2144.14	227.02					2144.14	227.638		1997.14	23074.1		2067.99	321.533		1997.14	240.788		1997.14	294.529		2144.14	474.319
2144.9	235.247		2067.08	16244.1		2067.08	21227.4		1996.17	4151.98		1996.17	24.5452		1955.26	1144.91		1972.55	751.421		1972.55	1462.54		2160.04	166.48		2144.9	265.994					2144.9	235.247		1996.17	23182.1		2067.08	348.218		1996.17	329.05		1996.17	241.903		2144.9	490.629
2145.67	238.614		2066.17	13449		2066.17	19288.8		1995.2	4065.75		1995.2	14.4162		1956.05	1159.48		1973.37	843.996		1973.37	1382.07		2160.84	155.732		2145.67	282.159					2145.67	238.614		1995.2	23002.7		2066.17	317.018		1995.2	451.757		1995.2	209.929		2145.67	463.751
2146.44	201.604		2065.26	10630.3		2065.26	16536.4		1994.23	3934.87		1994.23	9.74794		1956.84	1165.24		1974.2	894.984		1974.2	1318.18		2161.64	177.283		2146.44	275.603					2146.44	201.604		1994.23	22531.5		2065.26	298.316		1994.23	590.161		1994.23	180.003		2146.44	399.164
2147.21	163.205		2064.35	8091.92		2064.35	13492.6		1993.25	3761.05		1993.25	14.1412		1957.63	1161.17		1975.03	866.312		1975.03	1300.98		2162.44	212.199		2147.21	249.317					2147.21	163.205		1993.25	21796		2064.35	271.522		1993.25	743.117		1993.25	153.826		2147.21	393.788
2147.97	142.252		2063.44	5961.26		2063.44	10358.2		1992.28	3560.92		1992.28	28.1212		1958.42	1149.85		1975.86	872.096		1975.86	1501		2163.24	258.248		2147.97	271.45					2147.97	142.252		1992.28	20833.1		2063.44	311.248		1992.28	913.771		1992.28	119.88		2147.97	407.212
2148.74	122.036		2062.53	4329.87		2062.53	7372.84		1991.31	3333.61		1991.31	33.9347		1959.22	1131.77		1976.68	900.223		1976.68	1698.51		2164.03	200.137		2148.74	284.177					2148.74	122.036		1991.31	19688.8		2062.53	321.675		1991.31	1095.39		1991.31	93.7532		2148.74	380.227
2149.51	83.5201		2061.61	3078.75		2061.61	4794.68		1990.33	3087.02		1990.33	37.6973		1960.01	1107.61		1977.51	1028.59		1977.51	1828.87		2164.83	132.993		2149.51	259.794					2149.51	83.5201		1990.33	18394.9		2061.61	208.288		1990.33	1277.64		1990.33	85.1771		2149.51	388.208
2150.27	49.718		2060.7	2212.09		2060.7	2912.14		1989.36	2822.73		1989.36	38.1983		1960.8	1077.77		1978.34	1120.5		1978.34	1895.2		2165.63	136.745		2150.27	249.608					2150.27	49.718		1989.36	16975.7		2060.7	197.108		1989.36	1451.74		1989.36	99.895		2150.27	430.037
2151.04	33.1971		2059.79	1545.66		2059.79	1635.68		1988.39	2561.09		1988.39	50.5206		1961.59	1045.57		1979.16	1078.53		1979.16	1849.72		2166.43	135.618		2151.04	249.686					2151.04	33.1971		1988.39	15451.8		2059.79	177.726		1988.39	1614.91		1988.39	117.906		2151.04	413.704
2151.81	20.125		2058.88	1165.07		2058.88	944.674		1987.41	2299.21		1987.41	57.2162		1962.38	1010.65		1979.99	1178.9		1979.99	1742.43		2167.23	84.9637		2151.81	240.608					2151.81	20.125		1987.41	13853.2		2058.88	208.177		1987.41	1757.57		1987.41	134.728		2151.81	437.039
2152.57	14.7089		2057.97	1009.51		2057.97	644.622		1986.44	2034.41		1986.44	64.1488		1963.17	974.755		1980.82	1337.38		1980.82	1839.62		2168.03	154.893		2152.57	229.403					2152.57	14.7089		1986.44	12220.1		2057.97	260.298		1986.44	1882.57		1986.44	148.646		2152.57	477.872
2153.34	15.456		2057.05	831.208		2057.05	532.374		1985.46	1776.32		1985.46	71.7685		1963.96	937.414		1981.64	1393.16		1981.64	2095.49		2168.83	210.83		2153.34	233.45					2153.34	15.456		1985.46	10603.2		2057.05	324.602		1985.46	1993.77		1985.46	172.409		2153.34	480.001
2154.1	35.0806		2056.14	609.66		2056.14	476.912		1984.49	1542.08		1984.49	79.5356		1964.75	899.742		1982.47	1455.38		1982.47	2450.91		2169.63	177.913		2154.1	227.818					2154.1	35.0806		1984.49	9035.64		2056.14	337.792		1984.49	2076.23		1984.49	202.666		2154.1	436.855
2154.87	67.7644		2055.23	377.795		2055.23	381.794		1983.51	1329.91		1983.51	84.5394		1965.54	859.47		1983.3	1619.15		1983.3	2896.14		2170.43	168.405		2154.87	259.748					2154.87	67.7644		1983.51	7534.51		2055.23	297.074		1983.51	2127.59		1983.51	252.264		2154.87	421.819
2155.64	98.9684		2054.31	217.746		2054.31	359.507		1982.54	1137.22		1982.54	85.0617		1966.33	816.479		1984.12	1687.7		1984.12	3382.56		2171.22	156.137		2155.64	275.007					2155.64	98.9684		1982.54	6123.17		2054.31	335.919		1982.54	2148.87		1982.54	310.052		2155.64	385.774
2156.4	94.9278		2053.4	123.322		2053.4	316.431		1981.56	971.277		1981.56	85.97		1967.12	769.254		1984.95	1789.2		1984.95	3980.27		2172.02	124.918		2156.4	259.554					2156.4	94.9278		1981.56	4843.79		2053.4	340.987		1981.56	2158.22		1981.56	377.12		2156.4	315.217
2157.17	74.6496		2052.49	-25.6369		2052.49	239.694		1980.59	824.949		1980.59	86.35		1967.91	717.389		1985.77	1794.43		1985.77	4524.09		2172.82	199.363		2157.17	217.899					2157.17	74.6496		1980.59	3733.15		2052.49	350.157		1980.59	2151.03		1980.59	446.221		2157.17	278.316
2157.93	69.1414		2051.57	-91.7768		2051.57	262.524		1979.61	693.452		1979.61	92.2721		1968.7	661.503		1986.6	1848.49		1986.6	4874.9		2173.62	346.27		2157.93	202.674					2157.93	69.1414		1979.61	2791.9		2051.57	314.84		1979.61	2134.67		1979.61	516.757		2157.93	296.109
2158.7	69.1764		2050.66	-122.356		2050.66	287.716		1978.64	588.525		1978.64	94.6963		1969.49	600.917		1987.42	2089.97		1987.42	5010.47		2174.42	486.958		2158.7	210.761					2158.7	69.1764		1978.64	2011.65		2050.66	315.875		1978.64	2112.1		1978.64	589.279		2158.7	299.897
2159.46	49.9296		2049.75	26.6962		2049.75	342.165		1977.66	522.141		1977.66	93.2872		1970.27	536.475		1988.25	2247.91		1988.25	4651.06		2175.21	570.528		2159.46	181.422					2159.46	49.9296		1977.66	1405.43		2049.75	288.956		1977.66	2077.22		1977.66	659.857		2159.46	332.393
2160.23	30.8213		2048.83	80.2142		2048.83	371.611		1976.69	485.294		1976.69	90.6099		1971.06	468.983		1989.07	2500.36		1989.07	4201.28		2176.01	651.053		2160.23	155.058					2160.23	30.8213		1976.69	959.925		2048.83	206.832		1976.69	2025.88		1976.69	716.002		2160.23	374.412
2160.99	24.6915		2047.92	131.892		2047.92	405.815		1975.71	458.858		1975.71	89.5688		1971.85	401.845		1989.9	2754.63		1989.9	3560.7		2176.81	612.073		2160.99	171.354					2160.99	24.6915		1975.71	639.378		2047.92	101.24		1975.71	1957.93		1975.71	756.01		2160.99	428.026
2161.76	14.8833		2047	221.114		2047	322.042		1974.74	435.86		1974.74	91.1704		1972.64	337.207		1990.72	2937.47		1990.72	3365.63		2177.61	600.141		2161.76	160.115					2161.76	14.8833		1974.74	406.984		2047	-35.1783		1974.74	1883.95		1974.74	790.139		2161.76	423.385
2162.52	5.9177		2046.09	368.814		2046.09	277.352		1973.76	428.655		1973.76	85.6403		1973.43	277.021		1991.55	3170.13		1991.55	3198.64		2178.4	639.734		2162.52	149.794					2162.52	5.9177		1973.76	244.302		2046.09	-173.846		1973.76	1802.64		1973.76	830.646		2162.52	484.746
2163.29	23.9557		2045.17	578.304		2045.17	211.211		1972.78	433.317		1972.78	85.8584		1974.22	222.223		1992.37	3291.4		1992.37	3183.28		2179.2	694.876		2163.29	180.679					2163.29	23.9557		1972.78	120.79		2045.17	-286.978		1972.78	1730.91		1972.78	872.937		2163.29	457.412
2164.05	48.315		2044.26	750.124		2044.26	181.729		1971.81	442.329		1971.81	91.3091		1975.01	172.69		1993.2	3449.24		1993.2	3323.21		2180	671.165		2164.05	213.1					2164.05	48.315		1971.81	23.582		2044.26	-395.98		1971.81	1663.66		1971.81	926.04		2164.05	420.705
2164.82	39.0699		2043.34	983.066		2043.34	178.011		1970.83	458.075		1970.83	96.4371		1975.79	129.312		1994.02	3679.76		1994.02	3382.57		2180.8	586.329		2164.82	206.644					2164.82	39.0699		1970.83	-43.8744		2043.34	-469.6		1970.83	1583.92		1970.83	978.029		2164.82	361.344
2165.58	1.01963		2042.43	1279.69		2042.43	221.83		1969.85	484.31		1969.85	108.588		1976.58	88.6933		1994.85	3828.59		1994.85	3222.08		2181.59	486.019		2165.58	160.028					2165.58	1.01963		1969.85	-73.6221		2042.43	-500.156		1969.85	1490.8		1969.85	1038.65		2165.58	348.421
2166.34	-40.2927		2041.51	1601.83		2041.51	213.985		1968.87	514.483		1968.87	114.338		1977.37	52.3272		1995.67	4049.24		1995.67	3135.82		2182.39	499.715		2166.34	117.071					2166.34	-40.2927		1968.87	-85.507		2041.51	-422.46		1968.87	1402.83		1968.87	1094.63		2166.34	297.343
2167.11	-68.3806		2040.6	1788.4		2040.6	256.128		1967.9	536.886		1967.9	127.986		1978.16	19.5778		1996.5	4081.21		1996.5	2941.86		2183.19	340.345		2167.11	78.9068					2167.11	-68.3806		1967.9	-96.6301		2040.6	-256.651		1967.9	1331.47		1967.9	1151.19		2167.11	271.312
2167.87	-80.6727		2039.68	1904.6		2039.68	271.916		1966.92	553.967		1966.92	140.127		1978.95	-10.0013		1997.32	4096.01		1997.32	3005.99		2183.98	333.308		2167.87	46.7484					2167.87	-80.6727		1966.92	-114.732		2039.68	-74.3557		1966.92	1260.88		1966.92	1202.33		2167.87	251.405
2168.64	-83.4446		2038.76	1935.31		2038.76	300.469		1965.94	555.523		1965.94	156.199		1979.73	-38.3409		1998.14	4042.5		1998.14	2724.79		2184.78	513.716		2168.64	28.9417					2168.64	-83.4446		1965.94	-135.302		2038.76	192.622		1965.94	1189.5		1965.94	1261.42		2168.64	220.853
2169.4	-76.6877		2037.85	1886.64		2037.85	260.27		1964.96	546.438		1964.96	174.035		1980.52	-65.1366		1998.97	4046.32		1998.97	2739.13		2185.57	512.627		2169.4	2.99489					2169.4	-76.6877		1964.96	-154.219		2037.85	552.422		1964.96	1124.07		1964.96	1318.19		2169.4	208.559
2170.16	-58.5239		2036.93	1897.23		2036.93	220.369		1963.99	524.192		1963.99	190.696		1981.31	-89.1414		1999.79	4114.68		1999.79	2956.81		2186.37	502.941		2170.16	-3.50792					2170.16	-58.5239		1963.99	-159.374		2036.93	1032.55		1963.99	1064.17		1963.99	1364.95		2170.16	243.174
2170.93	-24.346		2036.01	1657.03		2036.01	219.456		1963.01	501.026		1963.01	200.731		1982.09	-108.568		2000.62	4034.71		2000.62	2950.82		2187.17	450.073		2170.93	4.14841					2170.93	-24.346		1963.01	-152.228		2036.01	1513.8		1963.01	1002.8		1963.01	1403.05		2170.93	276.994
2171.69	11.8398		2035.1	1385.02		2035.1	134.849		1962.03	470.058		1962.03	207.252		1982.88	-122.687		2001.44	4045.77		2001.44	2601.79		2187.96	413.647		2171.69	17.2619					2171.69	11.8398		1962.03	-140.511		2035.1	2049.71		1962.03	938.509		1962.03	1437.68		2171.69	310.576
2172.45	40.7995		2034.18	1016.45		2034.18	39.5261		1961.05	441.638		1961.05	224.923		1983.67	-132.135		2002.26	4164.8		2002.26	2101.49		2188.76	368.047		2172.45	26.454					2172.45	40.7995		1961.05	-129.213		2034.18	2735.6		1961.05	882.984		1961.05	1477.73		2172.45	319.75
2173.21	70.3497		2033.26	674.303		2033.26	26.2731		1960.07	408.1		1960.07	242.431		1984.45	-136.486		2003.09	4131.67		2003.09	1660.62		2189.55	165.795		2173.21	36.5932					2173.21	70.3497		1960.07	-120.059		2033.26	3640.24		1960.07	831.786		1960.07	1520.16		2173.21	321.001
2173.98	102.398		2032.34	496.358		2032.34	46.7808		1959.09	375.337		1959.09	267.315		1985.24	-137.075		2003.91	4069.99		2003.91	1123.57		2190.35	192.66		2173.98	69.1614					2173.98	102.398		1959.09	-122.42		2032.34	4826.88		1959.09	791.829		1959.09	1563.35		2173.98	267.596
2174.74	122.621		2031.43	344.592		2031.43	71.9039		1958.11	330.409		1958.11	285.367		1986.03	-135.315		2004.73	4029.27		2004.73	682.471		2191.15	277.01		2174.74	94.5974					2174.74	122.621		1958.11	-131.803		2031.43	6159.28		1958.11	751.581		1958.11	1598.14		2174.74	277.344
2175.5	108.623		2030.51	288.422		2030.51	116.778		1957.13	292.689		1957.13	310.495		1986.81	-131.232		2005.55	4037.97		2005.55	683.132		2191.94	213.963		2175.5	99.9747					2175.5	108.623		1957.13	-138.415		2030.51	7691.17		1957.13	706.259		1957.13	1625.21		2175.5	292.756
2176.26	79.8873		2029.59	302.43		2029.59	121.141		1956.16	267.623		1956.16	333.048		1987.6	-125.044		2006.38	3890.22		2006.38	941.519		2192.74	241.089		2176.26	84.6767					2176.26	79.8873		1956.16	-134.116		2029.59	9394.63		1956.16	652.497		1956.16	1648.38		2176.26	277.653
2177.03	41.4512		2028.67	388.512		2028.67	121.162		1955.18	244.699		1955.18	348.207		1988.39	-118.173		2007.2	3813.23		2007.2	1250.33		2193.53	219.972		2177.03	90.9775					2177.03	41.4512		1955.18	-130.526		2028.67	11298		1955.18	604.579		1955.18	1673.07		2177.03	267.351
2177.79	4.53257		2027.75	503.088		2027.75	218.156		1954.2	208.413		1954.2	361.773		1989.17	-112.085		2008.02	3710.65		2008.02	1465.58		2194.33	311.845		2177.79	66.2414					2177.79	4.53257		1954.2	-124.985		2027.75	13425.6		1954.2	564.511		1954.2	1692.65		2177.79	222.831
2178.55	-25.7734		2026.83	715.12		2026.83	252.968		1953.22	173.594		1953.22	374.055		1989.96	-105.512		2008.84	3624.91		2008.84	1571.69		2195.12	192.45		2178.55	56.417					2178.55	-25.7734		1953.22	-111.372		2026.83	15554		1953.22	526.319		1953.22	1704.25		2178.55	185.153
2179.31	-31.6262		2025.92	810.943		2025.92	341.721		1952.24	142.807		1952.24	387.02		1990.74	-99.4468		2009.67	3431.81		2009.67	1598.29		2195.92	99.198		2179.31	53.2356					2179.31	-31.6262		1952.24	-88.6434		2025.92	17583.1		1952.24	493.914		1952.24	1721.16		2179.31	156.018
2180.08	-16.4817		2025	883.816		2025	371.56		1951.26	117.489		1951.26	403.859		1991.53	-91.9104		2010.49	3273.02		2010.49	1337.7		2196.71	41.019		2180.08	46.3243					2180.08	-16.4817		1951.26	-67.8655		2025	19412.2		1951.26	469.361		1951.26	1744.01		2180.08	192.162
2180.84	0.181391		2024.08	909.435		2024.08	396.914		1950.28	100.913		1950.28	415.408		1992.31	-82.5773		2011.31	3235.08		2011.31	963.877		2197.5	-95.5927		2180.84	44.0235					2180.84	0.181391		1950.28	-45.0764		2024.08	20844.8		1950.28	449.564		1950.28	1766.53		2180.84	200.835
2181.6	28.1651		2023.16	945.21		2023.16	459.817		1949.29	107.986		1949.29	421.481		1993.1	-73.2059		2012.13	3197.24		2012.13	648.531		2198.3	-269.362		2181.6	10.7573					2181.6	28.1651		1949.29	-9.48048		2023.16	21887.8		1949.29	430.571		1949.29	1781.5		2181.6	187.245
2182.36	72.0704		2022.24	879.036		2022.24	501.837		1948.31	113.154		1948.31	424.435		1993.89	-65.1437		2012.95	3109.33		2012.95	412.266		2199.09	-308.027		2182.36	19.1583					2182.36	72.0704		1948.31	33.7818		2022.24	22525.4		1948.31	411.814		1948.31	1779.39		2182.36	188.404
2183.12	127.021		2021.32	797.949		2021.32	511.378		1947.33	114.124		1947.33	427.679		1994.67	-57.981		2013.78	3090.05		2013.78	370.634		2199.89	-270.033		2183.12	27.6413					2183.12	127.021		1947.33	64.1221		2021.32	22617.5		1947.33	387.681		1947.33	1758.05		2183.12	173.708
2183.88	163.619		2020.4	739.255		2020.4	527.336		1946.35	113.797		1946.35	435.818		1995.45	-49.9332		2014.6	2958.94		2014.6	401.55		2200.68	-146.128		2183.88	19.079					2183.88	163.619		1946.35	79.078		2020.4	22321.7		1946.35	354.36		1946.35	1731.38		2183.88	165.253
2184.64	205.039		2019.48	774.739		2019.48	532.994		1945.37	115.951		1945.37	432.89		1996.24	-42.9485		2015.42	2838.05		2015.42	411.344		2201.48	-109.989		2184.64	15.7101					2184.64	205.039		1945.37	86.0852		2019.48	21483.1		1945.37	318.34		1945.37	1717.99		2184.64	182.251
2185.4	249.151		2018.56	759.763		2018.56	525.84		1944.39	111.956		1944.39	427.092		1997.02	-38.7849		2016.24	2644.09		2016.24	439.756					2185.4	56.9778					2185.4	249.151		1944.39	98.6344		2018.56	20235.9		1944.39	280.908		1944.39	1706.31		2185.4	209.045
2186.16	272.649		2017.63	763.991		2017.63	503.208		1943.41	109.211		1943.41	428.529		1997.81	-36.6415		2017.06	2544.18		2017.06	452.958					2186.16	72.8711					2186.16	272.649		1943.41	124.618		2017.63	18630.3		1943.41	235.577		1943.41	1698.15		2186.16	254.724
2186.93	261.702		2016.71	789.32		2016.71	433.631		1942.43	117.766		1942.43	428.233		1998.59	-35.5038		2017.88	2370.2		2017.88	531.338					2186.93	78.1966					2186.93	261.702		1942.43	182.659		2016.71	16839.3		1942.43	186.312		1942.43	1695.51		2186.93	241.893
2187.69	231.286		2015.79	873.942		2015.79	435.423		1941.44	135.366		1941.44	416.273		1999.38	-36.8552		2018.7	2230.13		2018.7	636.014					2187.69	89.2308					2187.69	231.286		1941.44	256.347		2015.79	14928.6		1941.44	138.733		1941.44	1704.6		2187.69	225.41
2188.45	190.717		2014.87	1003.28		2014.87	413.212		1940.46	159.866		1940.46	412.804		2000.16	-39.5562		2019.52	2124.69		2019.52	735.904					2188.45	87.869					2188.45	190.717		1940.46	332.229		2014.87	13092		1940.46	100.138		1940.46	1698.82		2188.45	161.125
2189.21	157.027		2013.95	1140.78		2013.95	370.831		1939.48	181.538		1939.48	404.959		2000.95	-40.1544		2020.34	1987.59		2020.34	790.976					2189.21	95.9371					2189.21	157.027		1939.48	401.393		2013.95	11179.6		1939.48	69.7071		1939.48	1682.02		2189.21	142.835
2189.97	115.76		2013.03	1302.68		2013.03	365.405		1938.5	190.545		1938.5	399.664		2001.73	-39.0703		2021.16	1879.53		2021.16	781.393					2189.97	117.585					2189.97	115.76		1938.5	474.536		2013.03	9339.42		1938.5	46.2703		1938.5	1656.19		2189.97	106.008
2190.73	68.7436		2012.11	1507.09		2012.11	318.307		1937.51	193.551		1937.51	386.283		2002.51	-34.5744		2021.98	1835.7		2021.98	712.469					2190.73	80.5692					2190.73	68.7436		1937.51	534.423		2012.11	7623.33		1937.51	22.7732		1937.51	1622.68		2190.73	83.7884
2191.49	25.833		2011.18	1638.41		2011.18	213.919		1936.53	196.344		1936.53	377.324		2003.3	-26.9108		2022.8	1754.87		2022.8	581.779					2191.49	76.9085					2191.49	25.833		1936.53	583.446		2011.18	6063.15		1936.53	3.91478		1936.53	1588.92		2191.49	8.27049
2192.25	14.8186		2010.26	1827.59		2010.26	139.1		1935.55	202.977		1935.55	368.405		2004.08	-14.5473		2023.62	1715.56		2023.62	494.29					2192.25	78.064					2192.25	14.8186		1935.55	631.466		2010.26	4816.57		1935.55	-8.06813		1935.55	1558.37		2192.25	-58.5791
2193.01	14.1386		2009.34	1901.12		2009.34	95.8163		1934.57	204.409		1934.57	354.396		2004.86	1.42374		2024.44	1489.84		2024.44	428.763					2193.01	93.9761					2193.01	14.1386		1934.57	682.259		2009.34	3789.41		1934.57	-24.0928		1934.57	1529.38		2193.01	-105.609
2193.77	19.579		2008.42	1928.78		2008.42	27.0389		1933.58	208.983		1933.58	343.066		2005.65	21.6054		2025.26	1394.44		2025.26	452.53					2193.77	102.213					2193.77	19.579		1933.58	718.895		2008.42	2911.13		1933.58	-45.4743		1933.58	1483.76		2193.77	-201.57
2194.52	10.7287		2007.5	1925.03		2007.5	14.3367		1932.6	216.37		1932.6	336.11		2006.43	44.0457		2026.08	1327.55		2026.08	505.363					2194.52	108.575					2194.52	10.7287		1932.6	744.407		2007.5	2279.74		1932.6	-61.992		1932.6	1451.18		2194.52	-231.87
2195.28	19.6907		2006.57	2025.67		2006.57	69.4852		1931.61	224.516		1931.61	324.48		2007.21	64.942		2026.9	1347.2		2026.9	526.868					2195.28	102.629					2195.28	19.6907		1931.61	761.452		2006.57	1795.58		1931.61	-67.8186		1931.61	1427.19		2195.28	-245.553
2196.04	26.9956		2005.65	2003.82		2005.65	151.926		1930.63	229.478		1930.63	312.134		2008	82.603		2027.72	1232.84		2027.72	564.486					2196.04	128.089					2196.04	26.9956		1930.63	772.351		2005.65	1525.25		1930.63	-71.9095		1930.63	1398.35		2196.04	-216.9
2196.8	24.9141		2004.72	1909.06		2004.72	180.967		1929.65	232.409		1929.65	309.074		2008.78	95.579		2028.54	1138.1		2028.54	625.897					2196.8	103.648					2196.8	24.9141		1929.65	783.945		2004.72	1256.52		1929.65	-77.9871		1929.65	1369.05		2196.8	-150.46
2197.56	1.79282		2003.8	1780.13		2003.8	205.43		1928.66	234.162		1928.66	296.99		2009.56	104.86		2029.36	1094.53		2029.36	643.938					2197.56	78.9827					2197.56	1.79282		1928.66	808.868		2003.8	1099.51		1928.66	-79.1451		1928.66	1356.35		2197.56	-104.845
2198.32	-25.7812		2002.88	1599.28		2002.88	291.589		1927.68	227.378		1927.68	292.146		2010.34	109.692		2030.18	1006.34		2030.18	703.912					2198.32	46.0964					2198.32	-25.7812		1927.68	820.591		2002.88	888.344		1927.68	-79.1323		1927.68	1339.37		2198.32	-53.281
2199.08	-72.2222		2001.95	1379.3		2001.95	320.957		1926.69	214.431		1926.69	282.97		2011.12	108.727		2031	788.382		2031	747.246					2199.08	0					2199.08	-72.2222		1926.69	806.592		2001.95	822.341		1926.69	-80.0208		1926.69	1295.9		2199.08	0
			2001.03	1196.86		2001.03	321.918		1925.71	189.712		1925.71	269.188		2011.91	102.275		2031.82	689.603		2031.82	813.549														1925.71	779.866		2001.03	646.841		1925.71	-82.9204		1925.71	1249.04
			2000.11	1112.21		2000.11	304.83		1924.72	163.769		1924.72	254.48		2012.69	92.6341		2032.64	612.574		2032.64	845.632														1924.72	757.176		2000.11	531.067		1924.72	-90.6271		1924.72	1205.21
			1999.18	997.009		1999.18	254.214		1923.74	137.292		1923.74	246.686		2013.47	81.252		2033.46	576.657		2033.46	858.567														1923.74	728.587		1999.18	416.585		1923.74	-107.517		1923.74	1155.09
			1998.26	843.279		1998.26	226.356		1922.75	119.623		1922.75	234.543		2014.25	70.0395		2034.28	433.326		2034.28	871.641														1922.75	702.642		1998.26	401.988		1922.75	-119.753		1922.75	1115.46
			1997.33	726.879		1997.33	210.116		1921.77	113.846		1921.77	221.191		2015.03	58.7468		2035.09	395.565		2035.09	875.088														1921.77	698.169		1997.33	408.624		1921.77	-124.724		1921.77	1083.24
			1996.41	573.761		1996.41	223.662		1920.78	113.302		1920.78	208.602		2015.82	47.987		2035.91	374.809		2035.91	877.337														1920.78	704.096		1996.41	475.14		1920.78	-134.059		1920.78	1054.37
			1995.48	448.142		1995.48	205.643		1919.8	103.427		1919.8	199.828		2016.6	37.6452		2036.73	306.774		2036.73	886.922														1919.8	703.229		1995.48	516.015		1919.8	-144.117		1919.8	1012.01
			1994.55	423.918		1994.55	204.354		1918.81	80.2515		1918.81	188.198		2017.38	28.8908		2037.55	195.687		2037.55	867.639														1918.81	684.873		1994.55	524.709		1918.81	-147.863		1918.81	984.428
			1993.63	405.01		1993.63	231.827		1917.82	59.3149		1917.82	177.711		2018.16	23.2846		2038.37	188.433		2038.37	825.771														1917.82	651.856		1993.63	618.999		1917.82	-152.421		1917.82	941.863
			1992.7	324.323		1992.7	236.615		1916.84	46.7714		1916.84	169.992		2018.94	21.3673		2039.18	218.837		2039.18	767.909														1916.84	601.115		1992.7	607.105		1916.84	-160.802		1916.84	896.342
			1991.78	290.896		1991.78	208.827		1915.85	33.7847		1915.85	154.035		2019.72	24.3998		2040	313.428		2040	748.322														1915.85	555.67		1991.78	576.248		1915.85	-163.411		1915.85	854.136
			1990.85	271.292		1990.85	176.374		1914.87	22.905		1914.87	143.346		2020.5	35.6285		2040.82	409.04		2040.82	719.902														1914.87	528.441		1990.85	563.834		1914.87	-163.662		1914.87	830.977
			1989.92	247.71		1989.92	183.124		1913.88	23.1813		1913.88	135.298		2021.28	56.866		2041.64	431.749		2041.64	714.088														1913.88	515.468		1989.92	550.834		1913.88	-165.338		1913.88	804.454
			1989	137.482		1989	152.959		1912.89	33.5603		1912.89	123.3		2022.06	90.6161		2042.45	338.011		2042.45	731.699														1912.89	501.113		1989	609.958		1912.89	-169.032		1912.89	762.146
			1988.07	87.7117		1988.07	75.0428		1911.9	40.3773		1911.9	116.954		2022.84	138.949		2043.27	246.049		2043.27	751.191														1911.9	488.737		1988.07	545.819		1911.9	-170.774		1911.9	714.513
			1987.14	82.9699		1987.14	35.55		1910.92	45.3394		1910.92	114.949		2023.62	206.935		2044.09	96.3408		2044.09	762.549														1910.92	476.162		1987.14	517.276		1910.92	-177.04		1910.92	667.754
			1986.22	104.025		1986.22	41.0753		1909.93	49.3299		1909.93	111.427		2024.4	297.485		2044.91	6.71039		2044.91	777.441														1909.93	470.13		1986.22	429.496		1909.93	-182.636		1909.93	645.215
			1985.29	79.6056		1985.29	115.164		1908.94	55.1932		1908.94	106.277		2025.18	410.327		2045.72	29.2803		2045.72	816.874														1908.94	471.108		1985.29	474.272		1908.94	-181.63		1908.94	637.133
			1984.36	55.2361		1984.36	124.001		1907.95	67.5939		1907.95	102.305		2025.96	546.268		2046.54	135.515		2046.54	882.089														1907.95	482.482		1984.36	425.443		1907.95	-178.763		1907.95	637.805
			1983.43	27.053		1983.43	140.369		1906.97	85.3853		1906.97	101.077		2026.74	705.108		2047.36	242.076		2047.36	898.859														1906.97	483.283		1983.43	387.394		1906.97	-176.215		1906.97	628.628
			1982.51	57.652		1982.51	125.15		1905.98	100.844		1905.98	99.4109		2027.52	886.159		2048.17	293.533		2048.17	926.326														1905.98	481.085		1982.51	366.409		1905.98	-173.011		1905.98	616.294
			1981.58	69.7042		1981.58	185.854		1904.99	114.274		1904.99	91.5741		2028.3	1087.45		2048.99	266.343		2048.99	948.17														1904.99	477.401		1981.58	312.425		1904.99	-164.402		1904.99	600.676
			1980.65	-10.6038		1980.65	219.74		1904	133.347		1904	89.7983		2029.08	1308.31		2049.8	80.9364		2049.8	981.193														1904	479.263		1980.65	294.418		1904	-159.123		1904	565.284
			1979.72	3.31869		1979.72	250.462		1903.01	148.823		1903.01	86.897		2029.86	1543.21		2050.62	-45.5704		2050.62	1055.97														1903.01	474.662		1979.72	262.646		1903.01	-147.66		1903.01	530.028
			1978.79	99.5086		1978.79	263.282		1902.02	156.033		1902.02	79.9306		2030.64	1788.54		2051.44	-74.5881		2051.44	1179.86														1902.02	481.462		1978.79	302.23		1902.02	-141.254		1902.02	496.376
			1977.86	91.8773		1977.86	282.765		1901.03	158.133		1901.03	84.6329		2031.42	2041.47		2052.25	29.6885		2052.25	1327.26														1901.03	500.914		1977.86	335.515		1901.03	-137.238		1901.03	466.523
			1976.93	52.0224		1976.93	297.038		1900.04	158.78		1900.04	86.5044		2032.2	2298.14		2053.07	235.318		2053.07	1472.74														1900.04	524.192		1976.93	357.029		1900.04	-133.304		1900.04	430.602
			1976	-5.477		1976	301.111		1899.06	165.367		1899.06	81.9125		2032.98	2554.6		2053.88	458.028		2053.88	1626.92														1899.06	528.047		1976	428.457		1899.06	-123.823		1899.06	389.864
			1975.07	19.1836		1975.07	280.834		1898.07	168.84		1898.07	83.0778		2033.75	2803.05		2054.7	796.239		2054.7	1800.26														1898.07	519.396		1975.07	397.004		1898.07	-117.754		1898.07	346.035
			1974.14	6.06898		1974.14	247.646		1897.08	168.248		1897.08	80.242		2034.53	3041.6		2055.52	1081.64		2055.52	1976.19														1897.08	505.473		1974.14	445.283		1897.08	-113.939		1897.08	307.949
			1973.21	51.0585		1973.21	243.791		1896.09	157.691		1896.09	73.3531		2035.31	3266.98		2056.33	1205.63		2056.33	2110.85														1896.09	490.785		1973.21	427.703		1896.09	-107.037		1896.09	302.753
			1972.28	71.4098		1972.28	227.821		1895.1	157.055		1895.1	68.7316		2036.09	3476.09		2057.15	1344.13		2057.15	2213.67														1895.1	464.349		1972.28	514.197		1895.1	-102.749		1895.1	295.697
			1971.35	101.366		1971.35	227.82		1894.11	152.031		1894.11	71.2329		2036.87	3664.45		2057.96	1529.67		2057.96	2192.33														1894.11	423.581		1971.35	523.957		1894.11	-96.4942		1894.11	288.034
			1970.42	124.894		1970.42	260.702		1893.12	154.392		1893.12	69.8932		2037.64	3830.18		2058.78	1586.26		2058.78	2022.46														1893.12	373.123		1970.42	579.998		1893.12	-88.7093		1893.12	269.687
			1969.49	224.567		1969.49	343.347		1892.12	151.589		1892.12	66.4602		2038.42	3968.55		2059.59	1602.03		2059.59	1793.74														1892.12	337.356		1969.49	607.184		1892.12	-78.6834		1892.12	261.198
			1968.56	209.094		1968.56	451.77		1891.13	146.735		1891.13	68.442		2039.2	4078.44		2060.41	1493.68		2060.41	1630.03														1891.13	325.625		1968.56	580.844		1891.13	-68.537		1891.13	247.001
			1967.63	115.062		1967.63	542.686		1890.14	130.438		1890.14	65.8921		2039.98	4157.95		2061.22	1488.5		2061.22	1514.87														1890.14	326.263		1967.63	588.755		1890.14	-57.7177		1890.14	233.804
			1966.7	128.81		1966.7	659.001		1889.15	116.858		1889.15	60.139		2040.76	4205.82		2062.03	1418.09		2062.03	1504.78														1889.15	322.308		1966.7	631.457		1889.15	-51.4061		1889.15	217.361
			1965.77	185.971		1965.77	776.186		1888.16	99.0615		1888.16	53.0715		2041.53	4219.74		2062.85	1181.54		2062.85	1538.93														1888.16	327.234		1965.77	635.546		1888.16	-52.8118		1888.16	194.506
			1964.84	151.051		1964.84	847.865		1887.17	91.2825		1887.17	47.8855		2042.31	4200.67		2063.66	947.386		2063.66	1599														1887.17	342.325		1964.84	647.402		1887.17	-47.5617		1887.17	170.224
			1963.9	184.729		1963.9	896.183		1886.18	86.6621		1886.18	46.0642		2043.09	4149.46		2064.48	848.388		2064.48	1620.73														1886.18	358.958		1963.9	612.893		1886.18	-36.8939		1886.18	151.436
			1962.97	241.576		1962.97	929.942		1885.19	84.831		1885.19	46.5043		2043.86	4066.21		2065.29	607.075		2065.29	1556.69														1885.19	366.277		1962.97	637.177		1885.19	-25.6665		1885.19	137.571
			1962.04	310.103		1962.04	873.726		1884.19	79.4852		1884.19	48.3476		2044.64	3952.65		2066.1	487.168		2066.1	1466.25														1884.19	375.495		1962.04	620.398		1884.19	-19.9665		1884.19	104.288
			1961.11	360.534		1961.11	754.943		1883.2	79.6497		1883.2	44.18		2045.42	3812.07		2066.92	409.299		2066.92	1412.59														1883.2	379.701		1961.11	631.929		1883.2	-11.6381		1883.2	69.8908
			1960.17	384.438		1960.17	627.39		1882.21	75.366		1882.21	45.7962		2046.19	3647.76		2067.73	328.957		2067.73	1337.77														1882.21	371.425		1960.17	549.997		1882.21	-5.02057		1882.21	50.5824
			1959.24	488.53		1959.24	506.382		1881.22	73.8607		1881.22	42.8134		2046.97	3461.21		2068.55	308.277		2068.55	1275.07														1881.22	345.299		1959.24	521.844		1881.22	-3.30304		1881.22	39.8003
			1958.31	507.432		1958.31	401.629		1880.22	70.7493		1880.22	39.7739		2047.75	3256.23		2069.36	238.024		2069.36	1230.83														1880.22	316.158		1958.31	510.954		1880.22	-1.85718		1880.22	24.8162
			1957.37	576.546		1957.37	379.616		1879.23	66.3166		1879.23	36.6811		2048.52	3037.23		2070.17	160.256		2070.17	1203.81														1879.23	304.213		1957.37	479.515		1879.23	5.09655		1879.23	15.4936
			1956.44	656.47		1956.44	368.556		1878.24	53.9983		1878.24	40.918		2049.3	2808.94		2070.99	142.537		2070.99	1152.33														1878.24	320.858		1956.44	399.483		1878.24	16.2898		1878.24	22.9617
			1955.51	643.121		1955.51	325.959		1877.24	50.9987		1877.24	35.7951		2050.07	2575.24		2071.8	32.1757		2071.8	1027.76														1877.24	348.096		1955.51	386.139		1877.24	28.6544		1877.24	37.4458
			1954.57	630.874		1954.57	335.2		1876.25	56.479		1876.25	31.7459		2050.85	2338.01		2072.61	2.24414		2072.61	831.403														1876.25	359.475		1954.57	364.412		1876.25	37.1296		1876.25	49.8247
			1953.64	691.079		1953.64	370.435		1875.26	66.4288		1875.26	32.5969		2051.62	2102.02		2073.42	-3.42805		2073.42	631.588														1875.26	351.663		1953.64	364.811		1875.26	38.7744		1875.26	51.3334
			1952.71	763.274		1952.71	393.348		1874.26	66.4858		1874.26	34.741		2052.4	1871.3		2074.24	-18.7255		2074.24	384.03														1874.26	347.076		1952.71	361.073		1874.26	39.2239		1874.26	40.6954
			1951.77	815.95		1951.77	383.543		1873.27	60.9531		1873.27	35.3491		2053.18	1647.26		2075.05	103.531		2075.05	140.925														1873.27	344.845		1951.77	403.289		1873.27	44.0404		1873.27	29.0092
			1950.84	950.238		1950.84	420.129		1872.28	60.9729		1872.28	37.1394		2053.95	1432.13		2075.86	221.152		2075.86	12.527														1872.28	334.79		1950.84	413.203		1872.28	50.7543		1872.28	21.327
			1949.9	984.552		1949.9	445.7		1871.28	68.9715		1871.28	41.2612		2054.73	1229.3		2076.67	152.554		2076.67	-70.7569														1871.28	308.422		1949.9	506.408		1871.28	58.0009		1871.28	16.9312
			1948.97	991.016		1948.97	440.838		1870.29	84.7847		1870.29	37.5388		2055.5	1040		2077.49	248.789		2077.49	-119.217														1870.29	289.061		1948.97	557.178		1870.29	63.5669		1870.29	-8.22159
			1948.03	967.706		1948.03	462.198		1869.29	102.394		1869.29	36.0271		2056.28	865.449		2078.3	173.63		2078.3	-113.628														1869.29	281.912		1948.03	589.502		1869.29	65.1428		1869.29	-27.9328
			1947.09	948.183		1947.09	453.871		1868.3	115.878		1868.3	35.0243		2057.05	706.73		2079.11	175.944		2079.11	-106.389														1868.3	289.584		1947.09	628.103		1868.3	66.6478		1868.3	-45.3363
			1946.16	958.513		1946.16	471.76		1867.3	120.908		1867.3	35.3193		2057.82	566.084		2079.92	190.837		2079.92	-58.1788														1867.3	294.942		1946.16	692.231		1867.3	71.1609		1867.3	-52.0844
			1945.22	933.748		1945.22	491.135		1866.31	130.517		1866.31	35.9854		2058.6	441.489		2080.73	211.365		2080.73	-21.0757														1866.31	297.711		1945.22	818.06		1866.31	75.5042		1866.31	-71.5334
			1944.29	919.889		1944.29	545.041		1865.31	144.381		1865.31	40.4377		2059.37	333.944		2081.54	312.215		2081.54	-13.97														1865.31	303.758		1944.29	856.296		1865.31	77.2226		1865.31	-86.5819
			1943.35	916.155		1943.35	521.264		1864.32	152.329		1864.32	44.7132		2060.15	242.378		2082.36	352.825		2082.36	-13.9618														1864.32	319.729		1943.35	832.586		1864.32	79.5383		1864.32	-89.1565
			1942.41	907.371		1942.41	535.197		1863.32	149.651		1863.32	47.0341		2060.92	168.323		2083.17	298.39		2083.17	-68.3191														1863.32	331.933		1942.41	863.544		1863.32	78.6778		1863.32	-81.0702
			1941.48	882.908		1941.48	543.983		1862.32	139.035		1862.32	46.4481		2061.7	109.202		2083.98	353.176		2083.98	-140.794														1862.32	337.127		1941.48	841.133		1862.32	76.8529		1862.32	-77.1168
			1940.54	901.732		1940.54	518.76		1861.33	131.627		1861.33	46.4869		2062.47	64.0079		2084.79	276.095		2084.79	-187.685														1861.33	338.162		1940.54	874.671		1861.33	79.8385		1861.33	-85.6418
			1939.6	850.818		1939.6	460.456		1860.33	131.324		1860.33	46.051		2063.24	31.6826		2085.6	319.056		2085.6	-271.675														1860.33	342.743		1939.6	909.519		1860.33	87.2027		1860.33	-92.1839
			1938.67	898.575		1938.67	453.422		1859.34	134.781		1859.34	47.2763		2064.02	10.496		2086.41	315.697		2086.41	-297.664														1859.34	344.143		1938.67	934.566		1859.34	93.6388		1859.34	-98.3896
			1937.73	964.448		1937.73	465.912		1858.34	134.281		1858.34	55.8837		2064.79	-2.51402		2087.22	274.157		2087.22	-282.861														1858.34	340.189		1937.73	997.74		1858.34	95.3866		1858.34	-98.595
			1936.79	978.064		1936.79	456.997		1857.34	144.604		1857.34	64.6225		2065.56	-7.08366		2088.03	275.693		2088.03	-269.895														1857.34	337.859		1936.79	1065.52		1857.34	97.0538		1857.34	-102.65
			1935.85	984.404		1935.85	442.937		1856.35	149.68		1856.35	73.2505		2066.34	-6.25589		2088.84	276.149		2088.84	-255.192														1856.35	340.927		1935.85	1138.93		1856.35	97.6942		1856.35	-112.613
			1934.92	1027.94		1934.92	474.193		1855.35	144.973		1855.35	80.3255		2067.11	-0.60226		2089.65	331.329		2089.65	-215.315														1855.35	337.805		1934.92	1168.75		1855.35	97.3622		1855.35	-114.06
			1933.98	1007.61		1933.98	457.526		1854.35	124.941		1854.35	85.3288		2067.88	9.54006		2090.46	410.726		2090.46	-220.409														1854.35	323.939		1933.98	1292.67		1854.35	99.0453		1854.35	-106.335
			1933.04	956.191		1933.04	439.474		1853.35	108.934		1853.35	88.1961		2068.65	21.0379		2091.27	535.182		2091.27	-202.192														1853.35	300.435		1933.04	1355.9		1853.35	101.324		1853.35	-91.5407
			1932.1	910.58		1932.1	405.08		1852.36	95.4206		1852.36	97.8798		2069.43	33.3221		2092.08	670.507		2092.08	-252.29														1852.36	282.322		1932.1	1515.81		1852.36	100.406		1852.36	-94.7254
			1931.16	818.397		1931.16	356.99		1851.36	86.1922		1851.36	100.738		2070.2	43.8987		2092.89	775.67		2092.89	-289.746														1851.36	270.881		1931.16	1585.52		1851.36	102.09		1851.36	-99.3404
			1930.22	741.899		1930.22	366.352		1850.36	71.8003		1850.36	105.729		2070.97	53.8397		2093.7	724.741		2093.7	-358.702														1850.36	268.232		1930.22	1602.83		1850.36	107.738		1850.36	-102.319
			1929.28	647.292		1929.28	426.889		1849.36	60.1661		1849.36	107.091		2071.74	64.9031		2094.51	602.898		2094.51	-439.599														1849.36	270.094		1929.28	1649.4		1849.36	108.065		1849.36	-110.199
			1928.34	491.168		1928.34	372.12		1848.36	49.6637		1848.36	108.803		2072.52	73.2556		2095.32	469.106		2095.32	-501.645														1848.36	271.578		1928.34	1680.73		1848.36	105.414		1848.36	-129.302
			1927.4	432.456		1927.4	334.684		1847.37	48.0861		1847.37	107.084		2073.29	79.9633		2096.13	390.986		2096.13	-515.136														1847.37	263.432		1927.4	1744.04		1847.37	106.01		1847.37	-152.275
			1926.46	285.735		1926.46	314.671		1846.37	47.2796		1846.37	111.925		2074.06	84.0717		2096.94	401.712		2096.94	-540.777														1846.37	255.549		1926.46	1867.57		1846.37	110.9		1846.37	-158.944
			1925.52	252.783		1925.52	320.07		1845.37	45.5853		1845.37	118.18		2074.83	88.4988		2097.75	509.613		2097.75	-446.545														1845.37	257.173		1925.52	1978.54		1845.37	117.255		1845.37	-172.3
			1924.58	222.586		1924.58	333.297		1844.37	37.3192		1844.37	119.21		2075.6	93.9064		2098.56	661.599		2098.56	-251.221														1844.37	275.688		1924.58	2076.89		1844.37	121.04		1844.37	-179.927
			1923.64	225.459		1923.64	307.054		1843.37	34.7574		1843.37	119.041		2076.38	100.578		2099.37	1016.63		2099.37	-20.1753														1843.37	298.76		1923.64	2127.85		1843.37	124.308		1843.37	-191.031
			1922.7	181.91		1922.7	314.955		1842.37	35.4313		1842.37	116.797		2077.15	107.638		2100.18	1269.87		2100.18	215.889														1842.37	306.05		1922.7	2151.67		1842.37	123.898		1842.37	-190.122
			1921.76	120.598		1921.76	369.238		1841.37	37.9401		1841.37	117.433		2077.92	116.411		2100.99	1627.48		2100.99	420.695														1841.37	287.588		1921.76	2191.06		1841.37	122.94		1841.37	-186.866
			1920.82	13.7428		1920.82	357.897		1840.37	43.8079		1840.37	113.663		2078.69	124.531		2101.8	2034.5		2101.8	558.227														1840.37	261.284		1920.82	2281.04		1840.37	119.51		1840.37	-177.173
			1919.88	23.8034		1919.88	336.563		1839.37	48.6961		1839.37	110.342		2079.46	133.646		2102.6	2641.62		2102.6	684.227														1839.37	238.589		1919.88	2298.91		1839.37	121.062		1839.37	-164.594
			1918.94	64.4491		1918.94	322.315		1838.37	49.9426		1838.37	116.143		2080.23	142.793		2103.41	3492.53		2103.41	817.005														1838.37	223.469		1918.94	2400.13		1838.37	125.854		1838.37	-154.437
			1918	83.69		1918	307.771		1837.37	48.847		1837.37	115.508		2081	151.238		2104.22	4631.46		2104.22	1007.37														1837.37	209.021		1918	2318.86		1837.37	132.892		1837.37	-137.117
			1917.05	63.7734		1917.05	337.708		1836.37	42.7991		1836.37	110.004		2081.77	157.7		2105.03	6041.49		2105.03	1226.8														1836.37	195.536		1917.05	2268.59		1836.37	135.32		1836.37	-132.412
			1916.11	114.221		1916.11	403.777		1835.37	28.8279		1835.37	101.181		2082.54	162.416		2105.84	8247.89		2105.84	1406.95														1835.37	195.888		1916.11	2260.79		1835.37	133.696		1835.37	-136.319
			1915.17	86.7164		1915.17	375.198		1834.37	19.2468		1834.37	93.7769		2083.31	165.021		2106.64	10945.5		2106.64	2064.11														1834.37	200.852		1915.17	2277.63		1834.37	137.16		1834.37	-143.827
			1914.23	35.5695		1914.23	424.445		1833.37	12.7048		1833.37	87.3364		2084.08	165.486		2107.45	14272.2		2107.45	3690.3														1833.37	201.417		1914.23	2260.64		1833.37	142.755		1833.37	-136.132
			1913.28	-90.2874		1913.28	453.283		1832.37	5.0694		1832.37	83.7844		2084.85	162.912		2108.26	17688.8		2108.26	6585.48														1832.37	205.979		1913.28	2314.54		1832.37	141.713		1832.37	-131.905
			1912.34	-167.37		1912.34	486.416		1831.37	-4.79463		1831.37	81.9886		2085.62	157.689		2109.07	20608.1		2109.07	11013.4														1831.37	212.406		1912.34	2317.31		1831.37	138.966		1831.37	-137.842
			1911.4	-227.033		1911.4	548.875		1830.36	-4.61406		1830.36	78.8143		2086.39	149.863		2109.87	22359.5		2109.87	16066.9														1830.36	219.757		1911.4	2290.34		1830.36	140.843		1830.36	-139.736
			1910.46	-244.169		1910.46	552.011		1829.36	-0.888547		1829.36	77.2964		2087.16	140.005		2110.68	22722.7		2110.68	20279.9														1829.36	213.969		1910.46	2268.92		1829.36	140.571		1829.36	-139.406
			1909.51	-290.532		1909.51	572.595		1828.36	-0.834089		1828.36	77.126		2087.93	128.495		2111.49	21678.2		2111.49	22672.4														1828.36	200.641		1909.51	2200.87		1828.36	137.971		1828.36	-130.966
			1908.57	-297.218		1908.57	604.747		1827.36	-11.3579		1827.36	74.3984		2088.7	117.09		2112.3	19724.4		2112.3	22852														1827.36	183.379		1908.57	2284.99		1827.36	137.295		1827.36	-132.979
			1907.62	-229.666		1907.62	559.893		1826.36	-33.1309		1826.36	72.5529		2089.47	104.612		2113.1	17059.2		2113.1	21557.9														1826.36	184.438		1907.62	2291.84		1826.36	140.883		1826.36	-122.102
			1906.68	-110.044		1906.68	485.131		1825.35	-54.5222		1825.35	73.0633		2090.24	91.4786		2113.91	14436.4		2113.91	18809.8														1825.35	201.029		1906.68	2279.01		1825.35	142.088		1825.35	-119.62
			1905.74	-52.061		1905.74	446.989		1824.35	-73.2833		1824.35	71.7209		2091.01	79.1785		2114.72	11892.8		2114.72	15404.1														1824.35	207.723		1905.74	2220.91		1824.35	142.818		1824.35	-112.315
			1904.79	-64.3064		1904.79	391.895		1823.35	-86.5881		1823.35	71.0271		2091.78	66.6224		2115.52	9556.56		2115.52	11820.3														1823.35	195.562		1904.79	2024.68		1823.35	141.983		1823.35	-120.733
			1903.85	-68.8166		1903.85	344.397		1822.35	-98.8659		1822.35	65.9088		2092.55	55.5402		2116.33	7420.44		2116.33	8486.89														1822.35	189.611		1903.85	1982.81		1822.35	142.19		1822.35	-136.717
			1902.9	-57.0407		1902.9	359.595		1821.34	-115.363		1821.34	59.7056		2093.32	44.5012		2117.14	5762.25		2117.14	5647.83														1821.34	202.189		1902.9	1914.15		1821.34	144.234		1821.34	-158.101
			1901.96	-170.664		1901.96	287.719		1820.34	-135.383		1820.34	61.3252		2094.08	34.5697		2117.94	4586.87		2117.94	3531.2														1820.34	213.661		1901.96	1877.01		1820.34	143.654		1820.34	-169.83
			1901.01	-285.76		1901.01	301.517		1819.34	-153.283		1819.34	56.1038		2094.85	25.2418		2118.75	3693.41		2118.75	2174.58														1819.34	211.98		1901.01	1798.97		1819.34	147.078		1819.34	-172.853
			1900.07	-352.524		1900.07	321.423		1818.33	-171.141		1818.33	56.34		2095.62	15.4461		2119.55	3139.36		2119.55	1419.18														1818.33	202.363		1900.07	1774.8		1818.33	146.637		1818.33	-187.218
			1899.12	-370.207		1899.12	302.426		1817.33	-181.402		1817.33	51.7523		2096.39	7.25957		2120.36	2813.05		2120.36	1059.01														1817.33	195.149		1899.12	1725.03		1817.33	145.388		1817.33	-188.618
			1898.17	-359.449		1898.17	297.323		1816.32	-185.974		1816.32	51.4758		2097.16	0.932115		2121.17	2531.79		2121.17	804.536														1816.32	190.114		1898.17	1678.92		1816.32	148.586		1816.32	-169.182
			1897.23	-254.261		1897.23	275.843		1815.32	-189.148		1815.32	51.5176		2097.92	-4.85945		2121.97	2242.46		2121.97	561.831														1815.32	187.381		1897.23	1620.99		1815.32	145.977		1815.32	-133.294
			1896.28	-234.667		1896.28	289.985		1814.32	-200.499		1814.32	43.2571		2098.69	-10.1064		2122.78	1927.68		2122.78	303.663														1814.32	182.738		1896.28	1583.05		1814.32	140.958		1814.32	-101.07
			1895.34	-159.284		1895.34	282.393		1813.31	-206.48		1813.31	38.7252		2099.46	-14.2042		2123.58	1732.12		2123.58	65.6037														1813.31	185.369		1895.34	1649.85		1813.31	144.7		1813.31	-77.0979
			1894.39	-46.1879		1894.39	269.383		1812.31	-202.643		1812.31	38.1511		2100.23	-17.867		2124.39	1554.27		2124.39	-51.3929														1812.31	197.299		1894.39	1648.46		1812.31	145.442		1812.31	-53.3376
			1893.44	-22.5735		1893.44	275.051		1811.3	-197.037		1811.3	44.4281		2101	-21.5294		2125.19	1362.16		2125.19	-65.6192														1811.3	195.274		1893.44	1567.57		1811.3	146.12		1811.3	-43.7448
			1892.5	-2.97453		1892.5	268.252		1810.3	-195.166		1810.3	40.5039		2101.76	-25.0415		2126	1303.03		2126	-77.2724														1810.3	171.325		1892.5	1448.2		1810.3	142.898		1810.3	-40.5789
			1891.55	64.918		1891.55	233.097		1809.29	-192.944		1809.29	40.9885		2102.53	-26.3027		2126.8	1177.8		2126.8	-95.0176														1809.29	136.554		1891.55	1357.43		1809.29	141.902		1809.29	-55.1897
			1890.6	128.43		1890.6	214.617		1808.29	-194.538		1808.29	41.0801		2103.3	-26.4439		2127.61	1027.68		2127.61	-104.246														1808.29	123.184		1890.6	1305.01		1808.29	144.086		1808.29	-59.7324
			1889.65	186.576		1889.65	197.045		1807.28	-200.45		1807.28	27.3843		2104.06	-26.2318		2128.41	921		2128.41	-91.4458														1807.28	114.867		1889.65	1230.75		1807.28	146.263		1807.28	-67.1492
			1888.7	251.209		1888.7	204.469		1806.28	-217.088		1806.28	19.8763		2104.83	-25.3319		2129.22	797.391		2129.22	11.1944														1806.28	92.7068		1888.7	1256.45		1806.28	145.836		1806.28	-77.1376
			1887.76	305.395		1887.76	227.524		1805.27	-220.615		1805.27	11.2912		2105.6	-22.2669		2130.02	713.878		2130.02	154.551														1805.27	78.8366		1887.76	1238.59		1805.27	145.753		1805.27	-94.3436
			1886.81	243.978		1886.81	226.731		1804.26	-209.012		1804.26	11.8392		2106.36	-15.7872		2130.82	695.628		2130.82	310.512														1804.26	90.9131		1886.81	1244.37		1804.26	143.604		1804.26	-100.302
			1885.86	271.574		1885.86	197.302		1803.26	-198.018		1803.26	10.8109		2107.13	-7.3728		2131.63	680.293		2131.63	443.358														1803.26	113.385		1885.86	1196.03		1803.26	144.404		1803.26	-91.0002
			1884.91	295.41		1884.91	185.326		1802.25	-203.617		1802.25	8.03828		2107.9	3.66594		2132.43	724.71		2132.43	508.466														1802.25	127.704		1884.91	1158.47		1802.25	143.349		1802.25	-76.6614
			1883.96	286.288		1883.96	186.745		1801.24	-208.426		1801.24	3.28144		2108.66	15.1857		2133.24	724.716		2133.24	513.656														1801.24	132.529		1883.96	1128.17		1801.24	144.02		1801.24	-64.5876
			1883.01	194.867		1883.01	233.057		1800.24	-190.384		1800.24	-4.97469		2109.43	26.7413		2134.04	630.461		2134.04	510.177														1800.24	127.909		1883.01	1092.34		1800.24	143.329		1800.24	-65.1636
			1882.06	118.742		1882.06	213.706		1799.23	-173.293		1799.23	-9.06742		2110.19	40.0263		2134.84	624.613		2134.84	446.36														1799.23	105.257		1882.06	1053.32		1799.23	144.486		1799.23	-64.7541
			1881.11	92.3125		1881.11	222.168		1798.22	-174.646		1798.22	-12.6578		2110.96	54.952		2135.65	500.011		2135.65	398.98														1798.22	76.3406		1881.11	1003.18		1798.22	144.905		1798.22	-60.2336
			1880.16	60.6348		1880.16	232.107		1797.21	-186.68		1797.21	-16.4436		2111.73	71.6935		2136.45	397.649		2136.45	364.98														1797.21	60.3888		1880.16	865.693		1797.21	145.642		1797.21	-50.5283
			1879.21	19.1332		1879.21	247.115		1796.21	-188.212		1796.21	-19.5493		2112.49	89.2771		2137.26	362.367		2137.26	329.439														1796.21	63.2373		1879.21	768.402		1796.21	142.89		1796.21	-41.6074
			1878.26	47.8501		1878.26	309.447		1795.2	-177.574		1795.2	-22.0796		2113.26	107.393		2138.06	288.724		2138.06	322.08														1795.2	68.0425		1878.26	654.899		1795.2	143.186		1795.2	-21.4426
			1877.31	61.7848		1877.31	341.783		1794.19	-171.836		1794.19	-24.1463		2114.02	127.362		2138.86	288.529		2138.86	288.157														1794.19	62.1788		1877.31	563.704		1794.19	144.37		1794.19	-3.34485
			1876.36	76.1841		1876.36	360.939		1793.18	-172.249		1793.18	-28.2864		2114.79	146.73		2139.66	204.157		2139.66	256.501														1793.18	49.0079		1876.36	486.251		1793.18	144.409		1793.18	-4.9611
			1875.41	99.5899		1875.41	447.653		1792.18	-169.872		1792.18	-30.1328		2115.55	165.734		2140.47	151.481		2140.47	247.678														1792.18	45.7659		1875.41	438.55		1792.18	140.346		1792.18	-30.0962
			1874.46	88.7306		1874.46	452.58		1791.17	-166.354		1791.17	-27.46		2116.32	182.836		2141.27	204.083		2141.27	229.614														1791.17	55.9292		1874.46	400.231		1791.17	141.844		1791.17	-44.4017
			1873.51	37.4027		1873.51	457.476		1790.16	-158.567		1790.16	-27.7273		2117.08	197.065		2142.07	223.839		2142.07	178.442														1790.16	59.8609		1873.51	329.919		1790.16	141.705		1790.16	-40.1034
			1872.56	162.227		1872.56	497.569		1789.15	-152.191		1789.15	-32.1257		2117.85	208.006		2142.88	349.517		2142.88	194.258														1789.15	50.5249		1872.56	300.27		1789.15	139.499		1789.15	-36.3635
			1871.61	145.04		1871.61	507.019		1788.14	-148.417		1788.14	-33.2083		2118.61	215.229		2143.68	408.747		2143.68	195.167														1788.14	48.9983		1871.61	248.091		1788.14	141.096		1788.14	-43.5268
			1870.66	139.651		1870.66	584.602		1787.13	-141.794		1787.13	-32.6259		2119.38	218.643		2144.48	512.182		2144.48	197.296														1787.13	56.256		1870.66	200.391		1787.13	141.783		1787.13	-63.8363
			1869.7	96.7111		1869.7	600.849		1786.12	-132.267		1786.12	-26.0541		2120.14	217.982		2145.28	621.672		2145.28	196.162														1786.12	51.7149		1869.7	195.516		1786.12	140.256		1786.12	-77.7632
			1868.75	97.6242		1868.75	569.975		1785.11	-125.487		1785.11	-25.9794		2120.9	211.686		2146.08	448.467		2146.08	142.338														1785.11	25.9066		1868.75	240.706		1785.11	138.364		1785.11	-90.7403
			1867.8	107.015		1867.8	584.127		1784.1	-124.01		1784.1	-28.4359		2121.67	202.93		2146.89	348.507		2146.89	72.4953														1784.1	12.0937		1867.8	321.012		1784.1	138.383		1784.1	-96.9703
			1866.85	83.3091		1866.85	631.428		1783.09	-114.322		1783.09	-22.8554		2122.43	192.282		2147.69	417.727		2147.69	9.56742														1783.09	18.7963		1866.85	307.059		1783.09	142.279		1783.09	-95.3075
			1865.89	-33.28		1865.89	681.4		1782.08	-99.1696		1782.08	-20.6876		2123.2	178.388		2148.49	451.45		2148.49	-88.1818														1782.08	31.6657		1865.89	293.958		1782.08	138.714		1782.08	-77.9036
			1864.94	5.93573		1864.94	766.741		1781.07	-89.5961		1781.07	-17.061		2123.96	163.776		2149.29	564.922		2149.29	-134.162														1781.07	27.0965		1864.94	299.364		1781.07	138.364		1781.07	-57.4309
			1863.99	-19.3586		1863.99	772.615		1780.06	-80.7589		1780.06	-18.8731		2124.72	150.165		2150.09	589.939		2150.09	-184.859														1780.06	11.4076		1863.99	323.342		1780.06	138.784		1780.06	-50.8523
			1863.03	-37.6997		1863.03	783.862		1779.05	-68.6557		1779.05	-16.5171		2125.49	138.265		2150.89	687.245		2150.89	-236.409														1779.05	6.89429		1863.03	348.197		1779.05	142.007		1779.05	-46.7744
			1862.08	-15.1517		1862.08	819.758		1778.04	-51.4025		1778.04	-14.4959		2126.25	128.528		2151.7	773.054		2151.7	-222.926														1778.04	12.9741		1862.08	391.904		1778.04	138.449		1778.04	-48.4249
			1861.13	39.2925		1861.13	784.628		1777.03	-31.4064		1777.03	-17.1326		2127.01	121.68		2152.5	623.777		2152.5	-266.246														1777.03	10.8945		1861.13	383.199		1777.03	135.966		1777.03	-35.1793
			1860.17	36.5113		1860.17	822.142		1776.02	-17.5902		1776.02	-9.92691		2127.78	119.402		2153.3	528.359		2153.3	-301.082														1776.02	-8.08373		1860.17	397.722		1776.02	136.198		1776.02	-6.77977
			1859.22	74.4849		1859.22	838.809		1775.01	-3.19978		1775.01	-7.19346		2128.54	119.709		2154.1	606.256		2154.1	-310.273														1775.01	-23.4604		1859.22	437.86		1775.01	137.328		1775.01	28.7105
			1858.26	44.8742		1858.26	842.766		1774	6.80008		1774	3.50652		2129.3	122.867		2154.9	585.097		2154.9	-378.647														1774	-26.8211		1858.26	399.335		1774	136.607		1774	50.6987
			1857.31	126.602		1857.31	890.096		1772.99	16.4578		1772.99	6.37829		2130.06	125.33		2155.7	541.101		2155.7	-427.261														1772.99	-34.1952		1857.31	404.591		1772.99	135.367		1772.99	67.3304
			1856.35	86.7045		1856.35	861.465		1771.97	31.2536		1771.97	6.53582		2130.83	129.091		2156.5	469.25		2156.5	-478.775														1771.97	-61.1663		1856.35	426.628		1771.97	134.382		1771.97	76.2428
			1855.4	185.943		1855.4	907.004		1770.96	55.3489		1770.96	5.87101		2131.59	132.363		2157.3	553.668		2157.3	-501.548														1770.96	-87.3284		1855.4	463.736		1770.96	136.285		1770.96	76.9475
			1854.44	137.365		1854.44	930.87		1769.95	82.7246		1769.95	6.76899		2132.35	136.656		2158.1	551.992		2158.1	-471.908														1769.95	-86.6204		1854.44	506.138		1769.95	135.543		1769.95	66.5786
			1853.49	146.272		1853.49	945.317		1768.94	97.454		1768.94	8.09774		2133.11	141.068		2158.9	488.166		2158.9	-444.478														1768.94	-69.1106		1853.49	482.362		1768.94	132.553		1768.94	55.6227
			1852.53	174.774		1852.53	985.644		1767.92	108.518		1767.92	7.7909		2133.87	145.121		2159.7	522.942		2159.7	-400.045														1767.92	-63.8263		1852.53	415.46		1767.92	128.134		1767.92	42.5337
			1851.58	274.046		1851.58	1089.92		1766.91	124.323		1766.91	5.05256		2134.64	147.877		2160.5	572.826		2160.5	-346.834														1766.91	-78.1007		1851.58	435.14		1766.91	133.593		1766.91	24.0175
			1850.62	250.874		1850.62	1090.13		1765.9	148.632		1765.9	7.08866		2135.4	149.294		2161.3	493.127		2161.3	-313.547														1765.9	-91.6112		1850.62	353.058		1765.9	142.885		1765.9	-1.79804
			1849.66	334.531		1849.66	1104.55		1764.89	168.106		1764.89	7.34572		2136.16	149.347		2162.1	461.661		2162.1	-309.604														1764.89	-88.9827		1849.66	376.312		1764.89	150.254		1764.89	-11.0184
			1848.71	372.371		1848.71	1170.21		1763.87	169.483		1763.87	5.14101		2136.92	148.943		2162.9	509.886		2162.9	-320.052														1763.87	-79.5954		1848.71	386.854		1763.87	145.544		1763.87	-5.29389
			1847.75	423.294		1847.75	1237.58		1762.86	165.964		1762.86	7.8541		2137.68	147.445		2163.7	594.826		2163.7	-302.793														1762.86	-79.2965		1847.75	317.543		1762.86	139.084		1762.86	1.5752
			1846.79	431.63		1846.79	1352.76		1761.85	160.704		1761.85	9.90713		2138.44	144.956		2164.5	578.773		2164.5	-300.754														1761.85	-94.966		1846.79	364.956		1761.85	135.185		1761.85	11.1953
			1845.84	490.608		1845.84	1381.97		1760.83	154.714		1760.83	8.62676		2139.21	139.946		2165.3	463.151		2165.3	-285.636														1760.83	-116.824		1845.84	335.223		1760.83	133.021		1760.83	18.2223
			1844.88	520.447		1844.88	1450.23		1759.82	150.964		1759.82	6.87652		2139.97	132.764		2166.1	501.879		2166.1	-243.66														1759.82	-134.705		1844.88	311.657		1759.82	126.804		1759.82	23.8912
			1843.92	535.603		1843.92	1470.32		1758.8	144.98		1758.8	10.9757		2140.73	124.435		2166.9	443.544		2166.9	-203.514														1758.8	-143.696		1843.92	289.718		1758.8	124.769		1758.8	28.4543
			1842.96	505.23		1842.96	1506.18		1757.79	135.619		1757.79	14.1102		2141.49	116.645		2167.7	369.945		2167.7	-121.266														1757.79	-145.658		1842.96	295.94		1757.79	127.465		1757.79	29.7998
			1842.01	496.925		1842.01	1503.84		1756.78	127.329		1756.78	15.4285		2142.25	109.521		2168.49	277.186		2168.49	-79.7324														1756.78	-136.9		1842.01	304.977		1756.78	128.985		1756.78	24.9133
			1841.05	401.625		1841.05	1440.86		1755.76	125.507		1755.76	15.8586		2143.01	103.573		2169.29	241.59		2169.29	-21.5831														1755.76	-131.286		1841.05	327.903		1755.76	125.808		1755.76	17.5157
			1840.09	354.833		1840.09	1365.96		1754.75	117.549		1754.75	13.0133		2143.77	98.4981		2170.09	170.959		2170.09	12.0585														1754.75	-141.666		1840.09	331.664		1754.75	125.112		1754.75	13.6822
			1839.13	315.232		1839.13	1258.92		1753.73	109.866		1753.73	13.9526		2144.53	96.0739		2170.89	139.753		2170.89	-16.607														1753.73	-174.32		1839.13	303.609		1753.73	126.036		1753.73	13.578
			1838.17	227.683		1838.17	1104.65		1752.72	106.642		1752.72	11.0141		2145.29	95.4395		2171.69	74.8041		2171.69	-27.9643														1752.72	-201.328		1838.17	373.687		1752.72	127.34		1752.72	21.6722
			1837.21	120.548		1837.21	932.05		1751.7	110.919		1751.7	5.57075		2146.05	97.2613		2172.49	154.262		2172.49	-37.627														1751.7	-201.797		1837.21	349.739		1751.7	126.786		1751.7	36.3993
			1836.25	126.651		1836.25	810.367		1750.68	118.286		1750.68	7.23528		2146.81	104.047		2173.28	314.679		2173.28	-49.0953														1750.68	-189.313		1836.25	386.118		1750.68	126.249		1750.68	57.5754
			1835.29	119.352		1835.29	791.392		1749.67	132.179		1749.67	10.1404		2147.57	113.322		2174.08	419.883		2174.08	0.648187														1749.67	-183.621		1835.29	345.701		1749.67	120.91		1749.67	71.3296
			1834.33	138.865		1834.33	776.768		1748.65	146.107		1748.65	12.1301		2148.33	124.36		2174.88	352.62		2174.88	24.6607														1748.65	-187.639		1834.33	332.404		1748.65	118.538		1748.65	64.4619
			1833.38	177.844		1833.38	761.45		1747.64	160.241		1747.64	15.1716		2149.09	137.031		2175.68	336.356		2175.68	74.3715														1747.64	-199.658		1833.38	365.022		1747.64	119.716		1747.64	56.2489
			1832.42	260.459		1832.42	743.538		1746.62	161.994		1746.62	11.3303		2149.85	149.57		2176.48	162.522		2176.48	112.215														1746.62	-212.485		1832.42	319.281		1746.62	123.157		1746.62	67.4675
			1831.46	286.81		1831.46	761.19		1745.6	150.401		1745.6	16.9244		2150.61	160.56		2177.27	54.1728		2177.27	95.6911														1745.6	-221.478		1831.46	352.356		1745.6	122.438		1745.6	86.6693
			1830.5	318.644		1830.5	741.935		1744.59	142.477		1744.59	16.0951		2151.37	169.111		2178.07	70.5151		2178.07	100.33														1744.59	-219.875		1830.5	385.429		1744.59	121.872		1744.59	96.2969
			1829.53	361.861		1829.53	786.315		1743.57	139.698		1743.57	19.6974		2152.13	176.544		2178.87	60.2888		2178.87	81.6789														1743.57	-215.609		1829.53	384.202		1743.57	120.351		1743.57	90.1945
			1828.57	336.521		1828.57	749.507		1742.55	142.364		1742.55	13.7419		2152.88	181.132		2179.66	153.335		2179.66	33.1595														1742.55	-212.325		1828.57	304.771		1742.55	118.678		1742.55	70.9851
			1827.61	346.504		1827.61	687.604		1741.54	143.604		1741.54	8.35166		2153.64	184.559		2180.46	156.679		2180.46	27.2474														1741.54	-213.438		1827.61	306.649		1741.54	118.072		1741.54	59.7274
			1826.65	353.301		1826.65	581.946		1740.52	149.696		1740.52	2.24007		2154.4	185.579		2181.26	58.5968		2181.26	-3.64651														1740.52	-216.973		1826.65	274.058		1740.52	117.633		1740.52	47.9017
			1825.69	314.985		1825.69	468.667		1739.5	152.431		1739.5	1.21757		2155.16	184.248		2182.06	-132.102		2182.06	26.5889														1739.5	-220.061		1825.69	263.663		1739.5	111.711		1739.5	37.6275
			1824.73	262.443		1824.73	353.601		1738.48	153.276		1738.48	-6.46468		2155.92	180.161		2182.85	-373.72		2182.85	77.0511														1738.48	-215.825		1824.73	319.778		1738.48	105.879		1738.48	41.9115
			1823.77	203.033		1823.77	295.424		1737.47	153.381		1737.47	-10.8955		2156.68	174.887		2183.65	-396.347		2183.65	77.5332														1737.47	-207.529		1823.77	258.48		1737.47	105.798		1737.47	39.9474
			1822.8	135.109		1822.8	217.131		1736.45	147.927		1736.45	-14.6848		2157.43	168.463		2184.44	-361.958		2184.44	103.567														1736.45	-209.44		1822.8	185.758		1736.45	110.795		1736.45	27.4017
			1821.84	128.57		1821.84	214.853		1735.43	132.931		1735.43	-14.738		2158.19	161.437		2185.24	-292.33		2185.24	103.625														1735.43	-222.432		1821.84	167.555		1735.43	110.963		1735.43	9.73088
			1820.88	29.3054		1820.88	160.201		1734.41	107.412		1734.41	-18.6776		2158.95	153		2186.04	-216.662		2186.04	83.5971														1734.41	-237.112		1820.88	162.268		1734.41	109.325		1734.41	16.5702
			1819.92	-42.348		1819.92	151.026		1733.39	82.1275		1733.39	-20.6473		2159.71	144.791		2186.83	-123.922		2186.83	90.0851														1733.39	-241.938		1819.92	182.523		1733.39	104.684		1733.39	26.1529
			1818.95	-60.6649		1818.95	115.744		1732.37	62.589		1732.37	-19.8831		2160.47	136.189		2187.63	-83.6935		2187.63	99.7043														1732.37	-237.889		1818.95	180.707		1732.37	102.234		1732.37	54.9902
			1817.99	-63.3153		1817.99	157.805		1731.35	44.5158		1731.35	-21.886		2161.22	127.708		2188.43	-189.194		2188.43	97.9478														1731.35	-229.716		1817.99	263.905		1731.35	96.1329		1731.35	80.446
			1817.03	-92.0467		1817.03	181.643		1730.34	22.9421		1730.34	-26.5342		2161.98	119.311		2189.22	-259.452		2189.22	103.206														1730.34	-220.483		1817.03	253.281		1730.34	90.0786		1730.34	93.0138
			1816.06	-87.0341		1816.06	217.816		1729.32	4.64718		1729.32	-26.1911		2162.74	112.823		2190.02	-204.87		2190.02	79.9065														1729.32	-212.078		1816.06	214.896		1729.32	87.3924		1729.32	80.5241
			1815.1	-56.6948		1815.1	171.631		1728.3	-10.8691		1728.3	-22.5388		2163.5	108.528		2190.81	-241.819		2190.81	89.3311														1728.3	-204.55		1815.1	191.494		1728.3	90.504		1728.3	77.9839
			1814.14	32.4492		1814.14	183.668		1727.28	-23.2543		1727.28	-21.886		2164.25	105.097		2191.61	-155.702		2191.61	83.0209														1727.28	-203.635		1814.14	175.116		1727.28	90.2626		1727.28	79.6142
			1813.17	99.0874		1813.17	213.069		1726.26	-36.0068		1726.26	-18.9733		2165.01	101.324		2192.4	-195.256		2192.4	97.5426														1726.26	-205.127		1813.17	143.361		1726.26	86.1392		1726.26	91.351
			1812.21	137.169		1812.21	221.526		1725.24	-44.8813		1725.24	-17.6394		2165.77	97.6257		2193.2	-119.719		2193.2	122.136														1725.24	-198.948		1812.21	150.262		1725.24	78.0035		1725.24	101.256
			1811.24	185.204		1811.24	194.068		1724.22	-52.9162		1724.22	-19.0053		2166.52	93.0673		2193.99	-62.8641		2193.99	138.928														1724.22	-185.257		1811.24	156.921		1724.22	74.0718		1724.22	114.042
			1810.28	183.343		1810.28	170.507		1723.2	-55.0673		1723.2	-15.9131		2167.28	89.8341		2194.79	-120.681		2194.79	139.424														1723.2	-180.222		1810.28	58.8822		1723.2	67.8527		1723.2	107.889
			1809.31	237.825		1809.31	167.932		1722.18	-55.6491		1722.18	-14.8706		2168.04	87.017		2195.58	-116.5		2195.58	157.126														1722.18	-194.708		1809.31	68.0379		1722.18	64.0524		1722.18	104.929
			1808.35	267.447		1808.35	188.35		1721.16	-50.0938		1721.16	-11.6464		2168.79	85.6049		2196.38	-79.8268		2196.38	166.154														1721.16	-209.098		1808.35	89.7517		1721.16	57.9949		1721.16	111.277
			1807.38	110.504		1807.38	131.446		1720.13	-42.7098		1720.13	-10.0267		2169.55	85.5919		2197.17	-126.922		2197.17	165.493														1720.13	-211.117		1807.38	47.3298		1720.13	56.2348		1720.13	117.381
			1806.42	105.227		1806.42	161.037		1719.11	-35.6268		1719.11	-6.24815		2170.3	84.6226		2197.97	-110.077		2197.97	165.246														1719.11	-195.577		1806.42	5.74962		1719.11	53.9256		1719.11	106.202
			1805.45	132.886		1805.45	172.336		1718.09	-38.6061		1718.09	-8.27167		2171.06	83.0246		2198.76	-206.377		2198.76	163.699														1718.09	-179.66		1805.45	6.22776		1718.09	52.5427		1718.09	97.2643
			1804.48	122.576		1804.48	201.664		1717.07	-42.4716		1717.07	-9.01044		2171.82	82.2645		2199.55	-159.988		2199.55	123.328														1717.07	-168.398		1804.48	56.1896		1717.07	44.567		1717.07	94.4088
			1803.52	157.787		1803.52	218.715		1716.05	-44.1605		1716.05	-11.0246		2172.57	81.6176		2200.35	-96.2163		2200.35	77.6969														1716.05	-162.164		1803.52	84.6059		1716.05	38.2599		1716.05	76.9618
			1802.55	252.328		1802.55	217.378		1715.03	-47.4589		1715.03	-8.9047		2173.33	80.7639		2201.14	-113.875		2201.14	51.9638														1715.03	-158.46		1802.55	123.823		1715.03	35.6952		1715.03	51.1612
			1801.58	362.598		1801.58	249.575		1714	-49.4783		1714	-9.98156		2174.08	79.6232		2201.94	3.49066		2201.94	29.877														1714	-159.344		1801.58	178.818		1714	37.9651		1714	41.1204
			1800.62	428.169		1800.62	338.498		1712.98	-51.8325		1712.98	-8.70253		2174.84	78.1942		2202.73	-6.31939		2202.73	59.9476														1712.98	-156.983		1800.62	214.837		1712.98	34.143		1712.98	38.3815
			1799.65	488.056		1799.65	389.471		1711.96	-46.6932		1711.96	-11.6325		2175.59	76.677		2203.52	-22.1389		2203.52	76.8273														1711.96	-141.922		1799.65	236.048		1711.96	32.2516		1711.96	40.4231
			1798.68	549.912		1798.68	360.474		1710.94	-38.6851		1710.94	-11.2801		2176.35	75.2862		2204.32	-64.9397		2204.32	93.3687														1710.94	-121.797		1798.68	256.21		1710.94	28.7527		1710.94	29.2568
			1797.72	521.893		1797.72	338.157		1709.91	-25.9569		1709.91	-10.8337		2177.1	72.6936		2205.11	-75.4805		2205.11	151.16														1709.91	-108.555		1797.72	157.42		1709.91	25.8581		1709.91	9.25057
			1796.75	593.161		1796.75	362.936		1708.89	-21.4343		1708.89	-8.68642		2177.86	69.4834		2205.9	-92.4493		2205.9	140.535														1708.89	-104.945		1796.75	77.9942		1708.89	19.0351		1708.89	-6.15604
			1795.78	570.312		1795.78	401.974		1707.87	-21.0589		1707.87	-8.86306		2178.61	64.8173		2206.7	-32.8388		2206.7	136.345														1707.87	-102.288		1795.78	100.969		1707.87	11.7289		1707.87	-8.98479
			1794.81	526.554		1794.81	389.372		1706.84	-22.973		1706.84	-4.84499		2179.37	59.112		2207.49	-46.3347		2207.49	112.99														1706.84	-87.4417		1794.81	68.4729		1706.84	6.94149		1706.84	-4.62791
			1793.84	379.949		1793.84	362.755		1705.82	-27.5284		1705.82	-3.14669		2180.12	51.4454		2208.28	38.9056		2208.28	79.9652														1705.82	-61.4201		1793.84	56.0612		1705.82	5.68004		1705.82	-12.5159
			1792.88	390.977		1792.88	398.351		1704.8	-31.5257		1704.8	-1.92477		2180.88	42.1373		2209.08	113.174		2209.08	92.1048														1704.8	-37.7267		1792.88	-5.43546		1704.8	5.77154		1704.8	-14.2231
			1791.91	286.584		1791.91	347.984		1703.77	-29.9586		1703.77	-1.0748		2181.63	30.9819		2209.87	110.208		2209.87	62.8788														1703.77	-19.4185		1791.91	-16.0316		1703.77	3.6987		1703.77	-12.6214
			1790.94	171.181		1790.94	336.792		1702.75	-23.3493		1702.75	0		2182.38	21.0605		2210.66	137.674		2210.66	32.2677														1702.75	0		1790.94	-32.4824		1702.75	0		1702.75	0
			1789.97	209.928		1789.97	323.728								2183.14	12.1181		2211.45	179.376		2211.45	79.9404																	1789.97	7.61495
			1789	235.047		1789	348.603								2183.89	5.15226		2212.25	85.6325		2212.25	63.2308																	1789	25.8177
			1788.03	191.131		1788.03	374.092								2184.65	-0.423996		2213.04	43.7216		2213.04	62.5482																	1788.03	23.4922
			1787.06	250.667		1787.06	391.848								2185.4	-4.28916		2213.83	-17.4157		2213.83	70.6743																	1787.06	14.9216
			1786.09	323.105		1786.09	389.255								2186.15	-7.68045		2214.62	8.05602		2214.62	62.277																	1786.09	5.31575
			1785.12	317.984		1785.12	398.152								2186.91	-11.3803		2215.41	91.7381		2215.41	104.27																	1785.12	34.5136
			1784.15	344.941		1784.15	462.164								2187.66	-14.4289		2216.21	128.886		2216.21	104.789																	1784.15	0.5697
			1783.18	405.218		1783.18	522.953								2188.41	-18.1255		2217	167.967		2217	100.32																	1783.18	7.13295
			1782.21	368.676		1782.21	575.183								2189.16	-21.4199		2217.79	180.692		2217.79	120.557																	1782.21	75.192
			1781.23	452.95		1781.23	589.707								2189.92	-25.1904		2218.58	201.223		2218.58	77.1197																	1781.23	75.0058
			1780.26	424.922		1780.26	609.766								2190.67	-28.8468		2219.37	192.759		2219.37	46.9533																	1780.26	43.7375
			1779.29	421.257		1779.29	630.905								2191.42	-32.3299		2220.16	245.02		2220.16	42.3337																	1779.29	20.7436
			1778.32	352.407		1778.32	618.777								2192.18	-35.4656		2220.95	242.21		2220.95	46.2445																	1778.32	-8.45725
			1777.35	297.117		1777.35	679.774								2192.93	-38.6706		2221.75	249.183		2221.75	68.7156																	1777.35	-10.739
			1776.38	325.404		1776.38	673.27								2193.68	-41.9464		2222.54	225.923		2222.54	84.5447																	1776.38	30.9375
			1775.4	302.286		1775.4	713.509								2194.43	-45.3684		2223.33	147.118		2223.33	114.998																	1775.4	-2.93767
			1774.43	348.58		1774.43	718.974								2195.18	-49.8311		2224.12	143.08		2224.12	127.521																	1774.43	-34.7396
			1773.46	467.856		1773.46	769.966								2195.94	-56.0996		2224.91	246.272		2224.91	113.47																	1773.46	-52.8426
			1772.49	415.162		1772.49	785.628								2196.69	-63.3529		2225.7	192.621		2225.7	105.841																	1772.49	6.36462
			1771.51	393.346		1771.51	876.796								2197.44	-70.3443		2226.49	244.375		2226.49	99.8217																	1771.51	45.1778
			1770.54	361.516		1770.54	974.067								2198.19	-78.108		2227.28	195.915		2227.28	110.099																	1770.54	57.4906
			1769.56	314.508		1769.56	1023.27								2198.94	-85.8391		2228.07	164.044		2228.07	101.855																	1769.56	62.2512
			1768.59	208.049		1768.59	1070.63								2199.69	-94.765		2228.86	146.619		2228.86	106.519																	1768.59	24.8985
			1767.62	227.976		1767.62	1123.43								2200.44	-103.621		2229.65	187.698		2229.65	133.923																	1767.62	-9.58952
			1766.64	245.433		1766.64	1125.99								2201.2	-112.85		2230.44	255.21		2230.44	132.878																	1766.64	-17.9297
			1765.67	175.247		1765.67	1102.24								2201.95	-122.174		2231.23	358.555		2231.23	160.522																	1765.67	106.174
			1764.69	211.389		1764.69	1061.11								2202.7	-131.286		2232.02	314.803		2232.02	159.033																	1764.69	138.606
			1763.72	222.351		1763.72	1032.26								2203.45	-138.791		2232.81	306.443		2232.81	128.665																	1763.72	149.317
			1762.74	308.487		1762.74	1007.24								2204.2	-143.509		2233.6	340.832		2233.6	134.33																	1762.74	156.521
			1761.77	404.738		1761.77	922.75								2204.95	-144.634		2234.38	376.196		2234.38	97.8765																	1761.77	150.502
			1760.79	466.96		1760.79	897.968								2205.7	-142.925		2235.17	450.698		2235.17	100.481																	1760.79	188.029
			1759.82	468.986		1759.82	882.971								2206.45	-138.345		2235.96	420.166		2235.96	108.777																	1759.82	154.52
			1758.84	339.273		1758.84	839.397								2207.2	-130.591		2236.75	361.123		2236.75	125.168																	1758.84	187.789
			1757.86	318.691		1757.86	875.754								2207.95	-121.032		2237.54	338.352		2237.54	169.875																	1757.86	168.241
			1756.89	201.947		1756.89	891.275								2208.7	-111.388		2238.33	289.095		2238.33	189.91																	1756.89	172.909
			1755.91	91.4911		1755.91	915.762								2209.45	-101.513		2239.12	177.097		2239.12	180.282																	1755.91	164.901
			1754.93	70.097		1754.93	919.048								2210.2	-93.0583		2239.91	168.304		2239.91	206.785																	1754.93	110.918
			1753.96	93.4531		1753.96	934.533								2210.95	-85.8036		2240.69	134.227		2240.69	210.959																	1753.96	51.8233
			1752.98	62.6067		1752.98	913.665								2211.7	-79.2836		2241.48	82.9424		2241.48	218.3																	1752.98	79.9519
			1752	8.17072		1752	880.96								2212.45	-73.5479		2242.27	47.4444		2242.27	212.309																	1752	134.368
			1751.02	142.329		1751.02	901.001								2213.19	-67.0569		2243.06	68.3112		2243.06	182.798																	1751.02	121.146
			1750.05	147.287		1750.05	868.796								2213.94	-59.9728		2243.84	131.907		2243.84	152.637																	1750.05	40.8962
			1749.07	229.506		1749.07	840.405								2214.69	-51.6466		2244.63	197.208		2244.63	142.469																	1749.07	17.1784
			1748.09	225.925		1748.09	744.13								2215.44	-42.9184		2245.42	114.893		2245.42	134.203																	1748.09	5.65392
			1747.11	234.24		1747.11	733.282								2216.19	-34.9906		2246.21	28.2221		2246.21	173.83																	1747.11	27.9269
			1746.13	217.862		1746.13	737.832								2216.94	-27.0715		2246.99	-43.9872		2246.99	218.204																	1746.13	9.54649
			1745.15	129.573		1745.15	749.58								2217.69	-20.2829		2247.78	-57.2057		2247.78	235.129																	1745.15	47.91
			1744.17	166.327		1744.17	809.362								2218.43	-15.5864		2248.57	-57.5839		2248.57	246.192																	1744.17	69.6391
			1743.19	62.032		1743.19	818.687								2219.18	-13.1116		2249.36	-10.8517		2249.36	219.514																	1743.19	121.14
			1742.21	-31.6976		1742.21	864.295								2219.93	-11.3367		2250.14	-5.65962		2250.14	186.66																	1742.21	151.746
			1741.23	38.365		1741.23	874.057								2220.68	-11.9488		2250.93	-2.43046		2250.93	195.227																	1741.23	148.313
			1740.25	-11.6231		1740.25	885.05								2221.43	-12.8573		2251.72	-23.6729		2251.72	192.081																	1740.25	133.514
			1739.27	8.61477		1739.27	940.829								2222.17	-16.5629		2252.5	-50.2191		2252.5	181.191																	1739.27	216.56
			1738.29	59.8083		1738.29	964.862								2222.92	-21.7506		2253.29	-13.4675		2253.29	182.745																	1738.29	194.626
			1737.31	96.1602		1737.31	948.825								2223.67	-28.8783		2254.07	38.2809		2254.07	184.762																	1737.31	181.824
			1736.33	22.1143		1736.33	881.915								2224.41	-38.3496		2254.86	16.086		2254.86	165.716																	1736.33	135.657
			1735.35	104.428		1735.35	854.307								2225.16	-49.0719		2255.65	17.0492		2255.65	179.279																	1735.35	157.118
			1734.37	192.17		1734.37	835.094								2225.91	-60.6993		2256.43	-35.9338		2256.43	189.549																	1734.37	166.044
			1733.39	270.777		1733.39	841.299								2226.66	-70.4564		2257.22	-98.1054		2257.22	222.974																	1733.39	195.705
			1732.41	270.332		1732.41	859.212								2227.4	-80.2221		2258	-63.3492		2258	235.942																	1732.41	181.072
			1731.42	276.848		1731.42	871.716								2228.15	-89.2509		2258.79	-76.6279		2258.79	201.196																	1731.42	159.943
			1730.44	260.732		1730.44	883.829								2228.9	-95.3127		2259.58	-100.434		2259.58	199.099																	1730.44	138.393
			1729.46	112.399		1729.46	921.435								2229.64	-99.6859		2260.36	-47.6103		2260.36	202.052																	1729.46	139.91
			1728.48	31.8429		1728.48	949.538								2230.39	-102.828		2261.15	-49.2372		2261.15	185.719																	1728.48	215.289
			1727.49	52.9639		1727.49	899.667								2231.13	-103.754		2261.93	-20.8667		2261.93	211.855																	1727.49	219.381
			1726.51	14.0626		1726.51	929.571								2231.88	-102.926		2262.72	29.9144		2262.72	217.45																	1726.51	197.179
			1725.53	-24.2133		1725.53	922.767								2232.63	-100.256		2263.5	23.3785		2263.5	237.338																	1725.53	127.16
			1724.54	-97.6792		1724.54	946.888								2233.37	-95.7518		2264.29	-36.8757		2264.29	269.001																	1724.54	92.0851
			1723.56	-130.7		1723.56	924.42								2234.12	-89.0516		2265.07	-84.8411		2265.07	269.009																	1723.56	139.71
			1722.58	-105.722		1722.58	927.221								2234.86	-79.3349		2265.85	-195.95		2265.85	270.556																	1722.58	182.385
			1721.59	36.9367		1721.59	953.276								2235.61	-68.1245		2266.64	-142.465		2266.64	276.316																	1721.59	225.309
			1720.61	116.468		1720.61	939.546								2236.35	-55.5333		2267.42	-156.812		2267.42	250.509																	1720.61	241.953
			1719.62	89.8007		1719.62	928.017								2237.1	-43.8563		2268.21	-206.499		2268.21	254.462																	1719.62	248.684
			1718.64	58.4385		1718.64	934.969								2237.84	-33.417		2268.99	-252.348		2268.99	249.076																	1718.64	205.218
			1717.65	49.2281		1717.65	927.573								2238.59	-25.0742		2269.78	-276.78		2269.78	249.287																	1717.65	116.116
			1716.67	-19.1602		1716.67	924.063								2239.33	-18.7039		2270.56	-365.363		2270.56	270.781																	1716.67	75.4115
			1715.68	10.9302		1715.68	912.326								2240.08	-15.7134		2271.34	-369.008		2271.34	284.505																	1715.68	116.35
			1714.7	44.4523		1714.7	849.797								2240.82	-14.8446		2272.13	-356.083		2272.13	279.605																	1714.7	178.974
			1713.71	94.7052		1713.71	828.132								2241.57	-14.1107		2272.91	-238.538		2272.91	318.135																	1713.71	152.82
			1712.72	2.38713		1712.72	822.913								2242.31	-12.705		2273.69	-169.811		2273.69	324.404																	1712.72	98.3782
			1711.74	-26.9153		1711.74	784.919								2243.05	-11.875		2274.48	-166.903		2274.48	322.174																	1711.74	71.5138
			1710.75	-77.8314		1710.75	838.622								2243.8	-10.8479		2275.26	-167.884		2275.26	337.475																	1710.75	59.253
			1709.76	-18.6318		1709.76	876.178								2244.54	-11.7752		2276.04	-108.595		2276.04	320.872																	1709.76	63.5443
			1708.78	27.9528		1708.78	872.237								2245.29	-12.9165		2276.83	-147.182		2276.83	305.384																	1708.78	18.8115
			1707.79	66.2658		1707.79	909.342								2246.03	-16.291		2277.61	-121.742		2277.61	279.631																	1707.79	94.4014
			1706.8	40.8447		1706.8	891.536								2246.77	-20.3988		2278.39	-117.336		2278.39	268.706																	1706.8	69.4787
			1705.81	11.1702		1705.81	895.71								2247.52	-25.7312		2279.17	-166.226		2279.17	281.829																	1705.81	95.2573
			1704.83	2.83536		1704.83	896.943								2248.26	-32.331		2279.96	-152.907		2279.96	265.036																	1704.83	91.6562
			1703.84	-13.4015		1703.84	862.647								2249	-38.8068		2280.74	-160.872		2280.74	241.864																	1703.84	81.2162
			1702.85	-14.0997		1702.85	840.386								2249.75	-45.501		2281.52	-230.55		2281.52	269.876																	1702.85	124.515
			1701.86	23.4893		1701.86	861.377								2250.49	-50.5979		2282.3	-261.51		2282.3	279.317																	1701.86	168.485
			1700.87	0.614429		1700.87	827.256								2251.23	-53.0871		2283.08	-263.593		2283.08	285.979																	1700.87	97.0111
			1699.88	-41.5437		1699.88	839.705								2251.98	-54.8747		2283.87	-183.777		2283.87	311.86																	1699.88	153.02
			1698.89	-119.409		1698.89	809.445								2252.72	-55.9616		2284.65	-232.001		2284.65	336.327																	1698.89	108.871
			1697.9	-78.6508		1697.9	838.947								2253.46	-57.3094		2285.43	-250.34		2285.43	347.187																	1697.9	77.7726
			1696.91	-143.38		1696.91	845.463								2254.2	-59.3111		2286.21	-203.492		2286.21	341.481																	1696.91	9.96627
			1695.92	-137.432		1695.92	837.708								2254.94	-59.9523		2286.99	-177.432		2286.99	290.355																	1695.92	-12.8039
			1694.93	-173.094		1694.93	806.7								2255.69	-61.1078		2287.77	-301.95		2287.77	273.259																	1694.93	-40.1704
			1693.94	-157.268		1693.94	863.081								2256.43	-62.8136		2288.55	-336.586		2288.55	292.873																	1693.94	59.2518
			1692.95	-93.5699		1692.95	813.66								2257.17	-64.8834		2289.34	-350.65		2289.34	324.674																	1692.95	84.3016
			1691.96	32.9887		1691.96	769.379								2257.91	-69.2382		2290.12	-433.662		2290.12	360.681																	1691.96	148.082
			1690.97	32.9976		1690.97	717.169								2258.65	-75.741		2290.9	-465.526		2290.9	383.894																	1690.97	135.081
			1689.98	-25.5083		1689.98	721.114								2259.4	-84.6105		2291.68	-469.301		2291.68	413.98																	1689.98	82.4952
			1688.99	10.1823		1688.99	728.724								2260.14	-93.8441		2292.46	-339.659		2292.46	428.123																	1688.99	104.443
			1688	46.1159		1688	736.2								2260.88	-103.954		2293.24	-298.862		2293.24	371.906																	1688	51.9775
			1687	152.035		1687	649.203								2261.62	-114.48		2294.02	-275.185		2294.02	358.271																	1687	43.3276
			1686.01	198.568		1686.01	589.243								2262.36	-124.192		2294.8	-209.029		2294.8	362.477																	1686.01	84.0664
			1685.02	221.215		1685.02	556.229								2263.1	-133.058		2295.58	-210.159		2295.58	342.691																	1685.02	50.7084
			1684.03	317.395		1684.03	557.721								2263.84	-139.661		2296.36	-349.561		2296.36	322.511																	1684.03	111.456
			1683.04	262.21		1683.04	548.415								2264.58	-145.144		2297.14	-362.643		2297.14	325.846																	1683.04	98.0651
			1682.04	310.045		1682.04	549.105								2265.32	-149.331		2297.92	-507.344		2297.92	343.929																	1682.04	96.4706
			1681.05	332.711		1681.05	530.543								2266.06	-151.511		2298.7	-509.262		2298.7	379.787																	1681.05	126.915
			1680.06	435.74		1680.06	578.601								2266.8	-153.938		2299.48	-552.427		2299.48	385.878																	1680.06	236.809
			1679.06	546.741		1679.06	526.971								2267.54	-156.054		2300.26	-448.463		2300.26	431.33																	1679.06	274.323
			1678.07	570.008		1678.07	481.709								2268.28	-158.512		2301.04	-402.337		2301.04	429.305																	1678.07	244.593
			1677.07	496.903		1677.07	408.146								2269.02	-160.193		2301.82	-373.979		2301.82	422.901																	1677.07	173.928
			1676.08	470.327		1676.08	393.566								2269.76	-162.725		2302.6	-464.884		2302.6	409.136																	1676.08	99.7417
			1675.09	638.429		1675.09	406.494								2270.5	-165.182		2303.38	-427.82		2303.38	391.089																	1675.09	88.0409
			1674.09	664.538		1674.09	389.405								2271.24	-166.419		2304.15	-492.942		2304.15	346.933																	1674.09	94.5707
			1673.1	770.863		1673.1	396.125								2271.98	-166.308		2304.93	-504.857		2304.93	356.358																	1673.1	137.364
			1672.1	693.335		1672.1	330.886								2272.72	-165.788		2305.71	-473.074		2305.71	354.881																	1672.1	101.078
			1671.11	673.314		1671.11	385.246								2273.46	-165.354		2306.49	-386.574		2306.49	366.662																	1671.11	68.6754
			1670.11	725.836		1670.11	461.73								2274.2	-165.973		2307.27	-439.019		2307.27	395.523																	1670.11	99.5283
			1669.11	695.903		1669.11	500.469								2274.94	-166.035		2308.05	-502.303		2308.05	431.487																	1669.11	26.8804
			1668.12	696.132		1668.12	505.037								2275.68	-165.001		2308.83	-569.306		2308.83	469.309																	1668.12	21.5522
			1667.12	703.887		1667.12	469.081								2276.42	-161.416		2309.6	-540.912		2309.6	481.203																	1667.12	0.339913
			1666.12	672.322		1666.12	459.396								2277.15	-155.822		2310.38	-532.12		2310.38	465.89																	1666.12	47.8197
			1665.13	663.143		1665.13	388.996								2277.89	-150.175		2311.16	-566.479		2311.16	475.975																	1665.13	26.819
			1664.13	586.942		1664.13	335.517								2278.63	-143.834		2311.94	-516.888		2311.94	451.748																	1664.13	60.2067
			1663.13	626.955		1663.13	316.3								2279.37	-136.267		2312.72	-458.173		2312.72	420.829																	1663.13	91.7657
			1662.14	598.166		1662.14	307.827								2280.11	-128.151		2313.49	-442.271		2313.49	424.422																	1662.14	108.452
			1661.14	654.629		1661.14	339.538								2280.85	-119.275		2314.27	-464.148		2314.27	405.263																	1661.14	162.433
			1660.14	589.972		1660.14	318.943								2281.58	-110.195		2315.05	-441.154		2315.05	422.855																	1660.14	208.15
			1659.14	629.291		1659.14	358.373								2282.32	-100.065		2315.82	-448.888		2315.82	454.02																	1659.14	226.894
			1658.15	522.917		1658.15	285.001								2283.06	-91.6149		2316.6	-442.454		2316.6	465.54																	1658.15	176.04
			1657.15	538.651		1657.15	310.309								2283.8	-82.7634		2317.38	-531.899		2317.38	489.176																	1657.15	131.474
			1656.15	449.831		1656.15	337.625								2284.53	-73.818		2318.16	-589.947		2318.16	535.77																	1656.15	108.493
			1655.15	389.868		1655.15	381.413								2285.27	-64.5473		2318.93	-650.983		2318.93	509.038																	1655.15	65.4104
			1654.15	260.149		1654.15	416.027								2286.01	-54.1565		2319.71	-626.912		2319.71	459.53																	1654.15	6.83493
			1653.15	271.057		1653.15	399.92								2286.75	-44.1749		2320.49	-647.954		2320.49	429.272																	1653.15	-14.2483
			1652.15	187.037		1652.15	387.284								2287.48	-34.6173		2321.26	-651.452		2321.26	418.86																	1652.15	10.6115
			1651.15	153.253		1651.15	390.942								2288.22	-24.9941		2322.04	-613.618		2322.04	419.719																	1651.15	-26.9988
			1650.15	115.539		1650.15	442.125								2288.96	-16.9033		2322.81	-525.876		2322.81	443.989																	1650.15	16.8633
			1649.15	196.147		1649.15	416.681								2289.69	-8.76145		2323.59	-448.097		2323.59	497.555																	1649.15	44.0804
			1648.15	168.592		1648.15	406.39								2290.43	-0.578708		2324.37	-423.029		2324.37	570.245																	1648.15	33.5953
			1647.15	125.111		1647.15	330.77								2291.17	7.00221		2325.14	-382.899		2325.14	561.32																	1647.15	31.1802
			1646.15	150.878		1646.15	282.164								2291.9	13.5881		2325.92	-336.115		2325.92	555.774																	1646.15	26.7378
			1645.15	101.751		1645.15	237.96								2292.64	18.7155		2326.69	-283.408		2326.69	573.265																	1645.15	146.806
			1644.15	50.132		1644.15	192.69								2293.37	21.4901		2327.47	-309.626		2327.47	531.331																	1644.15	197.745
			1643.14	11.9615		1643.14	222.551								2294.11	22.4719		2328.24	-310.338		2328.24	518.027																	1643.14	266.262
			1642.14	-78.0694		1642.14	236.807								2294.85	21.819		2329.02	-291.072		2329.02	533.411																	1642.14	199.917
			1641.14	-123.089		1641.14	226.727								2295.58	18.9007		2329.79	-262.159		2329.79	518.918																	1641.14	171.719
			1640.14	-120.784		1640.14	213.358								2296.32	13.5815		2330.57	-261.617		2330.57	502.334																	1640.14	161.842
			1639.14	-39.1553		1639.14	130.433								2297.05	7.91279		2331.34	-243.921		2331.34	496.633																	1639.14	150.058
			1638.13	-37.0688		1638.13	149.029								2297.79	1.11154		2332.12	-254.679		2332.12	495.276																	1638.13	120.865
			1637.13	-1.39428		1637.13	97.5723								2298.52	-7.25689		2332.89	-287.966		2332.89	504.895																	1637.13	100.639
			1636.13	26.5459		1636.13	88.4485								2299.26	-16.9942		2333.67	-317.676		2333.67	537.662																	1636.13	90.8811
			1635.12	217.786		1635.12	84.6787								2299.99	-28.1105		2334.44	-366.046		2334.44	565.439																	1635.12	69.3553
			1634.12	249.924		1634.12	172.014								2300.73	-39.5185		2335.22	-431.927		2335.22	603.245																	1634.12	86.847
			1633.12	200.331		1633.12	149.437								2301.46	-51.6783		2335.99	-509.062		2335.99	590.603																	1633.12	92.6824
			1632.11	210.412		1632.11	208.191								2302.2	-63.7747		2336.77	-456.529		2336.77	532.24																	1632.11	52.589
			1631.11	162.201		1631.11	249.579								2302.93	-76.1096		2337.54	-379.377		2337.54	548.261																	1631.11	126.02
			1630.1	164.269		1630.1	354.965								2303.66	-87.8838		2338.31	-403.51		2338.31	509.299																	1630.1	107.953
			1629.1	92.8785		1629.1	376.211								2304.4	-98.3902		2339.09	-389.543		2339.09	480.566																	1629.1	96.8921
			1628.09	21.8816		1628.09	340.515								2305.13	-108.438		2339.86	-367.716		2339.86	492.192																	1628.09	22.1154
			1627.09	-6.10638		1627.09	315.436								2305.87	-115.415		2340.64	-455.678		2340.64	471.491																	1627.09	26.2523
			1626.08	-10.2599		1626.08	297.041								2306.6	-121.228		2341.41	-469.32		2341.41	503.171																	1626.08	42.1711
			1625.08	-26.363		1625.08	210.452								2307.33	-125.519		2342.18	-541.539		2342.18	497.146																	1625.08	15.2213
			1624.07	-91.5358		1624.07	172.111								2308.07	-129.305		2342.96	-444.503		2342.96	472.39																	1624.07	-1.72864
			1623.07	-65.4185		1623.07	66.2765								2308.8	-132.209		2343.73	-358.964		2343.73	497.968																	1623.07	22.1345
			1622.06	-54.2204		1622.06	66.8777								2309.53	-133.007		2344.5	-362.575		2344.5	502.066																	1622.06	-68.4847
			1621.05	67.1404		1621.05	62.9384								2310.27	-131.44		2345.27	-260.882		2345.27	472.399																	1621.05	-70.682
			1620.05	-11.8952		1620.05	47.9663								2311	-128.849		2346.05	-156.14		2346.05	475.541																	1620.05	-58.2977
			1619.04	-51.8117		1619.04	10.9891								2311.73	-123.916		2346.82	-218.546		2346.82	466.602																	1619.04	-67.4708
			1618.03	-1.68398		1618.03	35.7849								2312.47	-117.755		2347.59	-178.47		2347.59	461.918																	1618.03	-118.769
			1617.02	-27.2287		1617.02	44.9427								2313.2	-110.588		2348.36	-288.374		2348.36	450.248																	1617.02	-56.1025
			1616.02	120.437		1616.02	67.672								2313.93	-102.493		2349.14	-343.517		2349.14	415.062																	1616.02	-73.3382
			1615.01	185.818		1615.01	12.9808								2314.67	-93.9308		2349.91	-417.947		2349.91	415.892																	1615.01	0.332742
			1614	330.428		1614	69.6606								2315.4	-85.2774		2350.68	-487.945		2350.68	450.496																	1614	56.9344
			1612.99	471.403		1612.99	150.707								2316.13	-76.5989		2351.45	-437.079		2351.45	476.798																	1612.99	20.694
			1611.98	491.011		1611.98	136.529								2316.86	-69.0377		2352.23	-297.904		2352.23	517.035																	1611.98	63.7599
			1610.98	610.673		1610.98	160.637								2317.59	-62.9896		2353	-222.512		2353	528.292																	1610.98	34.0595
			1609.97	709.098		1609.97	273.191								2318.33	-59.2231		2353.77	-129.858		2353.77	524.67																	1609.97	60.4411
			1608.96	873.554		1608.96	374.534								2319.06	-56.286		2354.54	-150.986		2354.54	513.875																	1608.96	39.6036
			1607.95	998.049		1607.95	486.813								2319.79	-54.9889		2355.31	-183.26		2355.31	466.513																	1607.95	35.4521
			1606.94	1127.6		1606.94	586.524								2320.52	-54.5495		2356.08	-238.072		2356.08	428.091																	1606.94	68.8629
			1605.93	1127		1605.93	718.505								2321.25	-55.0088		2356.85	-211.255		2356.85	434.064																	1605.93	50.4098
			1604.92	1173.89		1604.92	846.519								2321.98	-57.2312		2357.63	-184.283		2357.63	426.012																	1604.92	114.204
			1603.91	1205.88		1603.91	949.299								2322.72	-60.2432		2358.4	-173.882		2358.4	438.582																	1603.91	95.5781
			1602.9	1137.07		1602.9	1023.99								2323.45	-64.4573		2359.17	-170.24		2359.17	451.443																	1602.9	76.6902
			1601.89	1198.27		1601.89	1068.6								2324.18	-69.4039		2359.94	-201.189		2359.94	457.378																	1601.89	99.771
			1600.88	1147.65		1600.88	1099.94								2324.91	-74.6825		2360.71	-219.889		2360.71	457.969																	1600.88	95.6261
			1599.86	1064.12		1599.86	1122.82								2325.64	-80.1352		2361.48	-210.349		2361.48	439.014																	1599.86	75.6284
			1598.85	958.865		1598.85	1105.46								2326.37	-86.3075		2362.25	-132.003		2362.25	401.841																	1598.85	-0.10561
			1597.84	787.577		1597.84	986.642								2327.1	-93.7447		2363.02	-1.96757		2363.02	389.663																	1597.84	32.7786
			1596.83	661.307		1596.83	935.004								2327.83	-101.388		2363.79	31.0052		2363.79	374.486																	1596.83	-40.1557
			1595.82	626.165		1595.82	832.328								2328.56	-109.051		2364.56	-17.7201		2364.56	369.653																	1595.82	1.24252
			1594.8	589.786		1594.8	679.076								2329.29	-116.921		2365.33	-85.1914		2365.33	362.89																	1594.8	-29.0993
			1593.79	512.57		1593.79	551.904								2330.02	-124.545		2366.1	-146.02		2366.1	371.538																	1593.79	22.5216
			1592.78	405.269		1592.78	446.193								2330.75	-131.06		2366.87	-78.103		2366.87	391.172																	1592.78	-56.0044
			1591.77	245.326		1591.77	359.38								2331.48	-135.508		2367.64	-79.7745		2367.64	415.39																	1591.77	-68.0105
			1590.75	192.721		1590.75	260.468								2332.21	-137.802		2368.41	-26.8412		2368.41	378.54																	1590.75	-15.6256
			1589.74	82.7124		1589.74	136.491								2332.94	-138.269		2369.18	4.7262		2369.18	369.897																	1589.74	30.4707
			1588.73	-57.7765		1588.73	94.7737								2333.67	-135.772		2369.95	-5.68346		2369.95	377.452																	1588.73	2.51849
			1587.71	-100.501		1587.71	106.499								2334.4	-130.846		2370.72	-38.5626		2370.72	355.539																	1587.71	-42.6433
			1586.7	-175.189		1586.7	160.656								2335.13	-123.482		2371.49	-18.202		2371.49	336.505																	1586.7	-72.0714
			1585.68	-179.568		1585.68	174.868								2335.86	-113.387		2372.26	-76.3323		2372.26	333.238																	1585.68	-34.7362
			1584.67	-147.854		1584.67	241.376								2336.59	-102.214		2373.02	-149.452		2373.02	313.999																	1584.67	-134.347
			1583.65	-185.379		1583.65	268.501								2337.31	-91.8101		2373.79	-212.47		2373.79	330.139																	1583.65	-66.6992
			1582.64	-257.052		1582.64	282.294								2338.04	-81.7173		2374.56	-249.607		2374.56	295.296																	1582.64	-57.7434
			1581.62	-203.111		1581.62	259.303								2338.77	-71.6372		2375.33	-278.309		2375.33	288.286																	1581.62	-55.4123
			1580.61	-307.613		1580.61	218.936								2339.5	-62.4797		2376.1	-311.273		2376.1	309.95																	1580.61	-77.9374
			1579.59	-420.767		1579.59	178.536								2340.23	-53.6778		2376.87	-174.369		2376.87	292.528																	1579.59	-147.156
			1578.58	-428.303		1578.58	146.537								2340.96	-44.2706		2377.64	-45.0043		2377.64	298.165																	1578.58	-204.803
			1577.56	-399.724		1577.56	120.319								2341.69	-34.8277		2378.4	29.1041		2378.4	282.909																	1577.56	-144.167
			1576.54	-322.137		1576.54	72.5732								2342.41	-24.4024		2379.17	21.9409		2379.17	259.431																	1576.54	-43.3901
			1575.53	-294.865		1575.53	18.4126								2343.14	-14.0585		2379.94	67.6145		2379.94	264.582																	1575.53	48.2512
			1574.51	-166.4		1574.51	7.48779								2343.87	-4.31323		2380.71	117.055		2380.71	255.712																	1574.51	75.9729
			1573.49	14.0459		1573.49	30.1262								2344.6	5.27395		2381.47	31.478		2381.47	244.175																	1573.49	94.4345
			1572.48	109.097		1572.48	58.8206								2345.32	12.8772		2382.24	-64.04		2382.24	257.098																	1572.48	203.69
			1571.46	307.359		1571.46	62.9357								2346.05	19.4291		2383.01	-52.0821		2383.01	238.088																	1571.46	236.313
			1570.44	400.345		1570.44	73.1649								2346.78	24.0994		2383.78	-70.7425		2383.78	232.9																	1570.44	197.484
			1569.42	478.263		1569.42	52.5785								2347.51	26.216		2384.54	-44.4241		2384.54	225.061																	1569.42	198.292
			1568.4	475.14		1568.4	-5.87946								2348.23	25.4253		2385.31	-56.5302		2385.31	207.712																	1568.4	180.136
			1567.38	504.293		1567.38	-50.0775								2348.96	22.5869		2386.08	-1.21861		2386.08	200.651																	1567.38	110.101
			1566.37	478.428		1566.37	-101.993								2349.69	19.0499		2386.84	95.405		2386.84	195.055																	1566.37	88.1173
			1565.35	516.381		1565.35	-134.084								2350.41	14.6558		2387.61	94.8631		2387.61	149.305																	1565.35	-51.5105
			1564.33	558.457		1564.33	-141.086								2351.14	9.17148		2388.38	98.9472		2388.38	157.235																	1564.33	-118.431
			1563.31	520.742		1563.31	-202.048								2351.87	3.90069		2389.14	191.813		2389.14	133.875																	1563.31	-99.125
			1562.29	573.369		1562.29	-228.154								2352.59	-0.813562		2389.91	139.243		2389.91	131.399																	1562.29	-49.2022
			1561.27	555.318		1561.27	-184.748								2353.32	-4.28302		2390.68	144.796		2390.68	151.437																	1561.27	-16.9286
			1560.25	657.957		1560.25	-190.285								2354.05	-6.33055		2391.44	120.567		2391.44	140.56																	1560.25	43.0483
			1559.23	698.118		1559.23	-181.172								2354.77	-7.89533		2392.21	64.6049		2392.21	132.277																	1559.23	54.5984
			1558.21	672.132		1558.21	-142.466								2355.5	-9.25128		2392.98	52.2768		2392.98	118.236																	1558.21	31.0083
			1557.19	785.334		1557.19	-116.496								2356.22	-10.5727		2393.74	85.6032		2393.74	88.236																	1557.19	56.7122
			1556.17	770.785		1556.17	-103.834								2356.95	-12.3769		2394.51	143.142		2394.51	75.4065																	1556.17	66.4263
			1555.15	840.667		1555.15	-76.7236								2357.67	-14.0432		2395.27	173.842		2395.27	56.6085																	1555.15	50.2802
			1554.12	920.743		1554.12	-101.559								2358.4	-18.0204		2396.04	115.844		2396.04	53.1309																	1554.12	51.6887
			1553.1	983.96		1553.1	-75.6094								2359.13	-23.4213		2396.8	172.624		2396.8	32.4964																	1553.1	-39.8662
			1552.08	1067.14		1552.08	-56.8733								2359.85	-28.4596		2397.57	174.27		2397.57	19.9825																	1552.08	-71.8886
			1551.06	1156.64		1551.06	-80.6621								2360.58	-33.2997		2398.33	96.0829		2398.33	-24.8089																	1551.06	-163.672
			1550.04	1090.24		1550.04	-56.7716								2361.3	-37.3741		2399.1	82.3346		2399.1	-27.191																	1550.04	-126.117
			1549.01	1040.12		1549.01	-110.036								2362.03	-40.5292		2399.86	91.2859		2399.86	-35.2829																	1549.01	-91.4679
			1547.99	1070.43		1547.99	-93.3722								2362.75	-42.1197		2400.63	66.0355		2400.63	-33.2995																	1547.99	-25.0011
			1546.97	1001.41		1546.97	-21.9849								2363.47	-42.3292		2401.39	-19.6496		2401.39	0																	1546.97	20.1237
			1545.94	1018.47		1545.94	-73.5779								2364.2	-41.1432																							1545.94	62.4053
			1544.92	944.407		1544.92	-64.9375								2364.92	-39.2214																							1544.92	22.3717
			1543.9	842.731		1543.9	-67.6488								2365.65	-37.7515																							1543.9	47.415
			1542.87	794.393		1542.87	-39.341								2366.37	-36.8532																							1542.87	117.589
			1541.85	515.43		1541.85	-11.1688								2367.1	-36.6268																							1541.85	86.9518
			1540.82	405.677		1540.82	31.0258								2367.82	-36.2012																							1540.82	67.6406
			1539.8	319.008		1539.8	-33.4192								2368.54	-36.0848																							1539.8	-36.7287
			1538.77	274.632		1538.77	-41.8874								2369.27	-36.439																							1538.77	-123.565
			1537.75	271.079		1537.75	-35.1035								2369.99	-36.0251																							1537.75	-39.6732
			1536.72	280.005		1536.72	-15.6308								2370.71	-34.1925																							1536.72	-6.681
			1535.7	241.232		1535.7	14.2471								2371.44	-31.378																							1535.7	-12.3655
			1534.67	216.175		1534.67	-22.9281								2372.16	-27.7638																							1534.67	-41.735
			1533.65	256.839		1533.65	-1.68909								2372.88	-22.943																							1533.65	-3.2655
			1532.62	293.515		1532.62	8.22828								2373.61	-17.1451																							1532.62	-66.5814
			1531.59	188.908		1531.59	24.283								2374.33	-11.2939																							1531.59	-53.4668
			1530.57	108.368		1530.57	73.4307								2375.05	-5.04122																							1530.57	-99.7909
			1529.54	53.3559		1529.54	92.8								2375.78	-0.549442																							1529.54	-47.03
			1528.51	-21.254		1528.51	183.161								2376.5	2.87684																							1528.51	-41.4505
			1527.49	-166.66		1527.49	196.732								2377.22	4.61934																							1527.49	-176.938
			1526.46	-267.186		1526.46	189.803								2377.94	4.77218																							1526.46	-156.914
			1525.43	-513.142		1525.43	153.542								2378.67	3.4046																							1525.43	-153.456
			1524.4	-562.978		1524.4	199.32								2379.39	1.66274																							1524.4	-144.324
			1523.37	-652.325		1523.37	222.205								2380.11	-2.20215																							1523.37	-26.9373
			1522.34	-609.861		1522.34	200.276								2380.83	-5.26425																							1522.34	22.5075
			1521.32	-612.668		1521.32	153.859								2381.55	-8.88615																							1521.32	63.8713
			1520.29	-698.133		1520.29	89.4134								2382.27	-12.5944																							1520.29	53.4856
			1519.26	-742.841		1519.26	34.502								2383	-16.5153																							1519.26	43.87
			1518.23	-842.449		1518.23	50.34								2383.72	-20.4176																							1518.23	-38.1012
			1517.2	-974.407		1517.2	80.3579								2384.44	-23.6187																							1517.2	-60.8483
			1516.17	-867.046		1516.17	39.233								2385.16	-27.0854																							1516.17	-105.361
			1515.14	-713.2		1515.14	21.2305								2385.88	-30.4999																							1515.14	-82.4574
			1514.11	-550.799		1514.11	13.6143								2386.6	-33.3091																							1514.11	-68.2312
			1513.08	-419.214		1513.08	-28.4471								2387.32	-36.1307																							1513.08	-140.487
			1512.05	-365.369		1512.05	-39.6592								2388.04	-38.398																							1512.05	-83.8821
			1511.02	-342.709		1511.02	-17.1588								2388.76	-39.181																							1511.02	-68.288
			1509.98	-132.599		1509.98	16.4195								2389.48	-38.3332																							1509.98	-48.5137
			1508.95	0		1508.95	0								2390.2	-35.7137																							1508.95	0
															2390.92	-31.2416
															2391.64	-25.1546
															2392.36	-18.5552
															2393.08	-11.7255
															2393.8	-4.13024
															2394.52	3.45298
															2395.24	10.0105
															2395.96	15.3161
															2396.68	18.9547
															2397.4	20.9755
															2398.12	21.7583
															2398.84	19.9151
															2399.56	15.3261
															2400.28	9.72061
															2401	3.29708
															2401.71	-4.42314
															2402.43	-12.5322
															2403.15	-22.2802
															2403.87	-31.4405
															2404.59	-39.6083
															2405.3	-47.3544
															2406.02	-53.8052
															2406.74	-58.8523
															2407.46	-62.2106
															2408.17	-64.6213
															2408.89	-66.2017
															2409.61	-66.62
															2410.33	-65.8379
															2411.04	-63.7714
															2411.76	-61.0751
															2412.48	-56.6661
															2413.19	-51.5419
															2413.91	-44.0443
															2414.63	-35.8141
															2415.34	-27.0833
															2416.06	-19.2319
															2416.77	-11.2257
															2417.49	-2.79078
															2418.21	5.05503
															2418.92	12.8984
															2419.64	19.4949
															2420.35	24.5819
															2421.07	28.1911
															2421.78	30.0816
															2422.5	30.1051
															2423.21	29.481
															2423.93	27.7945
															2424.64	26.4166
															2425.36	25.6126
															2426.07	25.1589
															2426.79	24.1837
															2427.5	23.5623
															2428.22	22.0711
															2428.93	20.1787
															2429.64	16.7453
															2430.36	12.652
															2431.07	7.29464
															2431.79	1.32363
															2432.5	-5.9341
															2433.21	-13.4174
															2433.93	-20.0095
															2434.64	-26.0434
															2435.35	-32.6511
															2436.06	-40.6994
															2436.78	-49.3926
															2437.49	-58.1254
															2438.2	-65.423
															2438.92	-72.0934
															2439.63	-77.201
															2440.34	-80.3782
															2441.05	-82.8155
															2441.76	-84.6235
															2442.48	-85.2236
															2443.19	-85.1313
															2443.9	-83.9363
															2444.61	-81.3802
															2445.32	-78.1423
															2446.03	-72.5306
															2446.75	-66.1117
															2447.46	-58.0153
															2448.17	-49.6605
															2448.88	-42.1746
															2449.59	-34.8589
															2450.3	-27.9341
															2451.01	-22.6711
															2451.72	-17.8531
															2452.43	-13.7265
															2453.14	-10.6291
															2453.85	-8.78932
															2454.56	-6.63746
															2455.27	-4.23859
															2455.98	-2.98467
															2456.69	-3.20789
															2457.4	-4.12494
															2458.11	-5.91504
															2458.82	-7.60393
															2459.53	-9.25673
															2460.24	-10.4273
															2460.95	-10.7202
															2461.66	-10.7978
															2462.36	-10.9278
															2463.07	-10.5128
															2463.78	-10.5317
															2464.49	-10.8456
															2465.2	-12.8132
															2465.91	-14.6118
															2466.61	-15.4354
															2467.32	-13.9318
															2468.03	-12.8824
															2468.74	-10.6436
															2469.45	-9.80033
															2470.15	-9.2751
															2470.86	-9.12886
															2471.57	-9.11228
															2472.27	-9.65257
															2472.98	-9.52994
															2473.69	-9.28678
															2474.4	-8.62968
															2475.1	-6.98484
															2475.81	-5.17316
															2476.51	-2.68701
															2477.22	-0.65118
															2477.93	2.27283
															2478.63	4.57875
															2479.34	6.01507
															2480.05	7.2043
															2480.75	7.13351
															2481.46	6.43961
															2482.16	4.25574
															2482.87	1.74828
															2483.57	-1.55423
															2484.28	-4.72404
															2484.98	-7.42507
															2485.69	-9.4633
															2486.39	-11.7528
															2487.1	-12.3512
															2487.8	-11.2561
															2488.51	-9.51747
															2489.21	-8.53466
															2489.92	-7.52069
															2490.62	-7.30267
															2491.32	-6.74216
															2492.03	-7.07146
															2492.73	-7.97237
															2493.44	-9.82168
															2494.14	-11.5386
															2494.84	-13.1361
															2495.55	-13.7034
															2496.25	-13.1249
															2496.95	-12.0235
															2497.66	-10.0894
															2498.36	-7.56141
															2499.06	-4.66148
															2499.77	-2.5244
															2500.47	0.054352
															2501.17	2.9331
															2501.87	5.48837
															2502.58	8.35479
															2503.28	10.6423
															2503.98	13.3486
															2504.68	16.0841
															2505.38	19.0238
															2506.09	22.4086
															2506.79	25.7818
															2507.49	28.7795
															2508.19	31.2277
															2508.89	31.8979
															2509.59	31.1808
															2510.29	30.1796
															2510.99	28.625
															2511.7	27.5967
															2512.4	25.9708
															2513.1	24.3607
															2513.8	23.2978
															2514.5	22.9453
															2515.2	23.285
															2515.9	24.8882
															2516.6	27.1617
															2517.3	30.0673
															2518	33.0914
															2518.7	35.7188
															2519.4	38.3659
															2520.1	40.1767
															2520.8	40.1546
															2521.5	39.1179
															2522.19	36.1374
															2522.89	31.8034
															2523.59	26.6775
															2524.29	20.7906
															2524.99	14.6749
															2525.69	7.73787
															2526.39	0.152292
															2527.09	-6.33765
															2527.78	-12.3258
															2528.48	-18.0669
															2529.18	-23.7308
															2529.88	-28.7351
															2530.58	-31.7545
															2531.27	-32.702
															2531.97	-33.1831
															2532.67	-33.3009
															2533.37	-32.4648
															2534.06	-29.9587
															2534.76	-26.8735
															2535.46	-23.6534
															2536.16	-20.2965
															2536.85	-17.1729
															2537.55	-15.4635
															2538.25	-14.6974
															2538.94	-15.6751
															2539.64	-17.9798
															2540.33	-23.1863
															2541.03	-29.7978
															2541.73	-38.1972
															2542.42	-46.5995
															2543.12	-54.4478
															2543.81	-60.6778
															2544.51	-65.7136
															2545.21	-69.7912
															2545.9	-73.158
															2546.6	-75.5083
															2547.29	-76.4091
															2547.99	-76.2592
															2548.68	-75.431
															2549.38	-73.3397
															2550.07	-71.3681
															2550.77	-68.1163
															2551.46	-64.2803
															2552.15	-59.9911
															2552.85	-55.2655
															2553.54	-50.2997
															2554.24	-43.2075
															2554.93	-35.3166
															2555.62	-27.168
															2556.32	-18.6565
															2557.01	-11.6329
															2557.71	-7.14796
															2558.4	-5.30851
															2559.09	-6.26042
															2559.79	-9.66836
															2560.48	-14.3429
															2561.17	-21.6
															2561.86	-28.8838
															2562.56	-36.1958
															2563.25	-42.3719
															2563.94	-46.808
															2564.64	-50.7413
															2565.33	-55.1786
															2566.02	-58.4751
															2566.71	-61.436
															2567.4	-63.6969
															2568.1	-65.5397
															2568.79	-67.432
															2569.48	-68.3612
															2570.17	-69.1518
															2570.86	-69.3876
															2571.55	-67.3813
															2572.24	-64.6934
															2572.94	-60.7483
															2573.63	-56.0675
															2574.32	-50.9804
															2575.01	-45.6072
															2575.7	-40.4245
															2576.39	-35.9823
															2577.08	-33.7595
															2577.77	-35.1474
															2578.46	-39.3552
															2579.15	-46.452
															2579.84	-56.2988
															2580.53	-68.0182
															2581.22	-80.3673
															2581.91	-92.6811
															2582.6	-103.445
															2583.29	-112.292
															2583.98	-119.116
															2584.67	-125.192
															2585.36	-131.286
															2586.05	-136.439
															2586.74	-139.799
															2587.42	-141.769
															2588.11	-142.686
															2588.8	-142.855
															2589.49	-142.263
															2590.18	-140.705
															2590.87	-138.471
															2591.55	-134.972
															2592.24	-131.346
															2592.93	-127.329
															2593.62	-122.618
															2594.31	-118.015
															2594.99	-113.035
															2595.68	-108.081
															2596.37	-102.795
															2597.06	-98.759
															2597.74	-97.1467
															2598.43	-96.8475
															2599.12	-96.8429
															2599.8	-99.0705
															2600.49	-102.375
															2601.18	-106.086
															2601.86	-110.004
															2602.55	-114.215
															2603.24	-117.159
															2603.92	-119.337
															2604.61	-121.021
															2605.3	-123.386
															2605.98	-124.862
															2606.67	-125.844
															2607.35	-126.308
															2608.04	-126.271
															2608.72	-126.556
															2609.41	-126.932
															2610.09	-127.293
															2610.78	-128.243
															2611.46	-130.046
															2612.15	-132.86
															2612.83	-136.125
															2613.52	-139.281
															2614.2	-142.894
															2614.89	-146.039
															2615.57	-148.383
															2616.26	-149.804
															2616.94	-150.786
															2617.62	-151.988
															2618.31	-153.597
															2618.99	-154.401
															2619.68	-155.31
															2620.36	-157.467
															2621.04	-159.28
															2621.73	-161.07
															2622.41	-162.919
															2623.09	-164.812
															2623.78	-165.386
															2624.46	-166.369
															2625.14	-167.513
															2625.82	-168.227
															2626.51	-168.939
															2627.19	-169.888
															2627.87	-169.991
															2628.55	-169.91
															2629.24	-170.29
															2629.92	-170.905
															2630.6	-171.233
															2631.28	-171.519
															2631.96	-171.507
															2632.65	-171.5
															2633.33	-170.503
															2634.01	-169.135
															2634.69	-167.16
															2635.37	-163.064
															2636.05	-157.873
															2636.73	-151.841
															2637.41	-144.904
															2638.1	-137.329
															2638.78	-128.855
															2639.46	-119.99
															2640.14	-111.026
															2640.82	-101.638
															2641.5	-92.5668
															2642.18	-84.6843
															2642.86	-78.2749
															2643.54	-73.9085
															2644.22	-70.0717
															2644.9	-68.183
															2645.58	-67.6284
															2646.26	-68.4944
															2646.94	-70.6899
															2647.62	-72.1922
															2648.29	-74.5932
															2648.97	-78.1022
															2649.65	-82.8795
															2650.33	-88.0374
															2651.01	-93.1196
															2651.69	-97.8333
															2652.37	-102.898
															2653.05	-108.28
															2653.72	-113.229
															2654.4	-118.36
															2655.08	-123.213
															2655.76	-126.717
															2656.44	-130.001
															2657.11	-132.872
															2657.79	-134.488
															2658.47	-135.394
															2659.15	-135.13
															2659.82	-133.81
															2660.5	-131.017
															2661.18	-127.24
															2661.86	-123.024
															2662.53	-118.136
															2663.21	-111.79
															2663.89	-104.323
															2664.56	-95.7538
															2665.24	-87.5579
															2665.92	-79.0311
															2666.59	-69.8545
															2667.27	-60.2188
															2667.94	-50.4844
															2668.62	-42.0238
															2669.3	-33.972
															2669.97	-27.3737
															2670.65	-21.2117
															2671.32	-15.5681
															2672	-11.0513
															2672.67	-7.74712
															2673.35	-5.66354
															2674.02	-4.54256
															2674.7	-3.77191
															2675.38	-3.21308
															2676.05	-2.77756
															2676.72	-3.28623
															2677.4	-4.6332
															2678.07	-6.24477
															2678.75	-7.82678
															2679.42	-9.06569
															2680.1	-10.221
															2680.77	-12.2977
															2681.44	-14.5372
															2682.12	-16.9417
															2682.79	-19.1514
															2683.47	-21.1689
															2684.14	-24.1705
															2684.81	-27.7173
															2685.49	-31.4835
															2686.16	-34.714
															2686.83	-37.8286
															2687.51	-40.4873
															2688.18	-41.9033
															2688.85	-42.4453
															2689.52	-42.0629
															2690.2	-40.9871
															2690.87	-38.281
															2691.54	-34.4871
															2692.21	-29.4599
															2692.89	-23.0143
															2693.56	-16.4001
															2694.23	-8.82623
															2694.9	0.722554
															2695.57	10.7651
															2696.25	20.6857
															2696.92	30.1344
															2697.59	39.2634
															2698.26	47.9483
															2698.93	56.266
															2699.6	63.3569
															2700.27	70.1773
															2700.94	75.4859
															2701.61	80.6825
															2702.29	85.5041
															2702.96	90.3665
															2703.63	95.0111
															2704.3	98.457
															2704.97	102.047
															2705.64	105.136
															2706.31	108.126
															2706.98	111.183
															2707.65	114.723
															2708.32	118.636
															2708.99	121.928
															2709.66	125.468
															2710.33	129.378
															2710.99	133.438
															2711.66	137.361
															2712.33	141.643
															2713	145.181
															2713.67	147.75
															2714.34	149.969
															2715.01	152.121
															2715.68	152.291
															2716.35	151.497
															2717.01	149.728
															2717.68	147.072
															2718.35	143.712
															2719.02	139.876
															2719.69	136.392
															2720.35	133.399
															2721.02	129.869
															2721.69	127.432
															2722.36	125.212
															2723.02	123.093
															2723.69	120.896
															2724.36	117.764
															2725.03	114.089
															2725.69	109.938
															2726.36	105.925
															2727.03	101.802
															2727.69	96.5652
															2728.36	90.8386
															2729.03	84.5393
															2729.69	78.2266
															2730.36	70.7798
															2731.03	63.2321
															2731.69	55.5273
															2732.36	47.6925
															2733.02	38.5238
															2733.69	29.9318
															2734.36	22.0881
															2735.02	15.1421
															2735.69	9.10177
															2736.35	4.21164
															2737.02	0.189053
															2737.68	-2.5132
															2738.35	-3.49732
															2739.01	-2.99122
															2739.68	-0.814213
															2740.34	1.85107
															2741.01	5.27732
															2741.67	9.46805
															2742.34	13.5644
															2743	17.4921
															2743.66	20.7038
															2744.33	22.7871
															2744.99	23.8145
															2745.66	24.5838
															2746.32	24.2737
															2746.98	23.0886
															2747.65	20.2591
															2748.31	16.8222
															2748.97	12.2063
															2749.64	6.25208
															2750.3	-1.37599
															2750.96	-8.53144
															2751.63	-15.5977
															2752.29	-21.7229
															2752.95	-26.3569
															2753.61	-28.7619
															2754.28	-30.3042
															2754.94	-30.5828
															2755.6	-30.4178
															2756.26	-30.3034
															2756.93	-29.7108
															2757.59	-28.8715
															2758.25	-27.5343
															2758.91	-26.282
															2759.57	-24.8928
															2760.24	-23.5372
															2760.9	-22.0455
															2761.56	-20.9121
															2762.22	-20.3498
															2762.88	-20.3867
															2763.54	-21.286
															2764.2	-22.3894
															2764.86	-23.7945
															2765.52	-24.7507
															2766.19	-25.9392
															2766.85	-27.718
															2767.51	-29.9372
															2768.17	-32.7603
															2768.83	-35.8339
															2769.49	-38.7285
															2770.15	-41.8764
															2770.81	-43.4992
															2771.47	-43.8347
															2772.13	-43.2635
															2772.79	-41.7977
															2773.45	-40.4314
															2774.11	-39.3942
															2774.76	-39.1899
															2775.42	-39.9248
															2776.08	-40.2224
															2776.74	-40.5958
															2777.4	-40.0904
															2778.06	-38.2245
															2778.72	-34.8286
															2779.38	-30.186
															2780.04	-24.7598
															2780.69	-19.588
															2781.35	-15.3623
															2782.01	-12.0411
															2782.67	-9.60196
															2783.33	-8.67089
															2783.98	-8.59313
															2784.64	-9.57799
															2785.3	-11.2623
															2785.96	-13.7721
															2786.62	-16.8647
															2787.27	-19.6886
															2787.93	-22.4213
															2788.59	-24.3289
															2789.24	-25.3652
															2789.9	-26.3754
															2790.56	-26.6282
															2791.22	-26.607
															2791.87	-26.4211
															2792.53	-26.0111
															2793.19	-25.9697
															2793.84	-25.9703
															2794.5	-25.8468
															2795.15	-24.5668
															2795.81	-22.2997
															2796.47	-19.5368
															2797.12	-15.4945
															2797.78	-10.8738
															2798.43	-5.85351
															2799.09	-1.41774

## Sheet: Fig.5d; Fig.5f
Figure 5d			Figure 5d			Figure 5d			Figure 5f (MMP-1)			Figure 5f (MMP-1)			Figure 5f (MMP-1)			Figure 5f (MMP-1)			Figure 5f (MMP-1)			Figure 5f (MMP-1)			Figure 5f (MMP-2)			Figure 5f (MMP-2)			Figure 5f (MMP-2)			Figure 5f (MMP-2)			Figure 5f (MMP-2)			Figure 5f (MMP-2)
Os-SH + W(CO)5			Os-SH			W(CO)5			0.5 ngmL-1			1 ngmL-1			2 ngmL-1			5 ngmL-1			6 ngmL-1			10 ngmL-1			0.5 ngmL-1			1 ngmL-1			2 ngmL-1			5 ngmL-1			6 ngmL-1			10 ngmL-1
#Wave	#Intensity		#Wave	#Intensity		#Wave	#Intensity		#Wave	#Intensity		#Wave	#Intensity		#Wave	#Intensity		#Wave	#Intensity		#Wave	#Intensity		#Wave	#Intensity		#Wave	#Intensity		#Wave	#Intensity		#Wave	#Intensity		#Wave	#Intensity		#Wave	#Intensity		#Wave	#Intensity
1801.48	0		1801.48	0		1801.48	0		1801.48	0		1801.48	0		1801.48	0		1801.48	0		1801.48	0		1801.48	0		1801.48	0		1801.48	0		1801.48	0		1801.48	0		1801.48	0		1801.48	0
1802.33	2.32626		1802.33	1.17476		1802.33	0.806435		1802.33	0.355217		1802.33	1.18875		1802.33	-0.004152		1802.33	-1.51035		1802.33	1.70755		1802.33	1.51035		1802.33	-0.004152		1802.33	-0.082224		1802.33	0.800252		1802.33	0.800252		1802.33	1.44132		1802.33	1.44106
1803.18	4.49394		1803.18	2.09151		1803.18	1.40805		1803.18	0.431453		1803.18	2.13516		1803.18	-0.364535		1803.18	-3.00293		1803.18	3.24577		1803.18	2.77687		1803.18	-0.364535		1803.18	-0.510874		1803.18	1.29747		1803.18	1.29747		1803.18	2.68059		1803.18	2.69022
1804.04	4.72891		1804.04	0.98614		1804.04	0.035115		1804.04	-1.53302		1804.04	1.06947		1804.04	-2.84098		1804.04	-6.2683		1804.04	2.84108		1804.04	2.03629		1804.04	-2.84098		1804.04	-3.0462		1804.04	-0.271584		1804.04	-0.271584		1804.04	1.94661		1804.04	1.97578
1804.89	3.33979		1804.89	-1.82323		1804.89	-3.00003		1804.89	-5.21807		1804.89	-1.69585		1804.89	-7.11166		1804.89	-11.0137		1804.89	0.802347		1804.89	-0.392317		1804.89	-7.11166		1804.89	-7.36682		1804.89	-3.58809		1804.89	-3.58809		1804.89	-0.449446		1804.89	-0.391631
1805.74	1.83412		1805.74	-4.81941		1805.74	-6.18591		1805.74	-9.10437		1805.74	-4.64924		1805.74	-11.6555		1805.74	-15.745		1805.74	-1.36253		1805.74	-2.99083		1805.74	-11.6555		1805.74	-11.9521		1805.74	-7.1341		1805.74	-7.1341		1805.74	-2.99737		1805.74	-2.90232
1806.59	2.09193		1806.59	-6.11273		1806.59	-7.63857		1806.59	-11.3001		1806.59	-5.90666		1806.59	-14.5789		1806.59	-18.5936		1806.59	-1.77317		1806.59	-3.86866		1806.59	-14.5789		1806.59	-14.9088		1806.59	-9.0192		1806.59	-9.0192		1806.59	-3.81448		1806.59	-3.6741
1807.45	4.52729		1807.45	-5.2795		1807.45	-6.94		1807.45	-11.3795		1807.45	-5.05006		1807.45	-15.4542		1807.45	-19.1554		1807.45	-0.015161		1807.45	-2.60118		1807.45	-15.4542		1807.45	-15.81		1807.45	-8.81893		1807.45	-8.81893		1807.45	-2.48404		1807.45	-2.29079
1808.3	7.49052		1808.3	-3.95975		1808.3	-5.73596		1808.3	-10.9804		1808.3	-3.72508		1808.3	-15.9177		1808.3	-19.0884		1808.3	2.26217		1808.3	-0.827516		1808.3	-15.9177		1808.3	-16.292		1808.3	-8.17258		1808.3	-8.17258		1808.3	-0.653057		1808.3	-0.399898
1809.15	11.7919		1809.15	-1.3336		1809.15	-3.21222		1809.15	-9.28085		1809.15	-1.11745		1809.15	-15.1456		1809.15	-17.589		1809.15	5.86947		1809.15	2.27315		1809.15	-15.1456		1809.15	-15.5317		1809.15	-6.2595		1809.15	-6.2595		1809.15	2.4914		1809.15	2.811
1810	13.477		1810	-1.34588		1810	-3.31934		1810	-10.2235		1810	-1.17763		1810	-17.0788		1810	-18.6173		1810	6.85261		1810	2.75689		1810	-17.0788		1810	-17.4704		1810	-7.02379		1810	-7.02379		1810	2.99754		1810	3.38956
1810.85	13.7122		1810.85	-2.8203		1810.85	-4.88668		1810.85	-12.6298		1810.85	-2.73491		1810.85	-20.5368		1810.85	-21.0108		1810.85	6.37852		1810.85	1.80085		1810.85	-20.5368		1810.85	-20.928		1810.85	-9.28827		1810.85	-9.28827		1810.85	2.03464		1810.85	2.50456
1811.71	15.8138		1811.71	-2.43158		1811.71	-4.59467		1811.71	-13.1727		1811.71	-2.46964		1811.71	-22.1912		1811.71	-21.4574		1811.71	7.76349		1811.71	2.73137		1811.71	-22.1912		1811.71	-22.5765		1811.71	-9.72716		1811.71	-9.72716		1811.71	2.92116		1811.71	3.47398
1812.56	17.5497		1812.56	-2.40188		1812.56	-4.67114		1812.56	-14.0721		1812.56	-2.60957		1812.56	-24.2598		1812.56	-22.1908		1812.56	8.776		1812.56	3.32713		1812.56	-24.2598		1812.56	-24.6342		1812.56	-10.5617		1812.56	-10.5617		1812.56	3.42796		1812.56	4.06812
1813.41	21.5781		1813.41	-0.063558		1813.41	-2.4541		1813.41	-12.6581		1813.41	-0.49265		1813.41	-24.0711		1813.41	-20.5544		1813.41	12.0745		1813.41	6.2567		1813.41	-24.0711		1813.41	-24.4301		1813.41	-9.12362		1813.41	-9.12362		1813.41	6.21575		1813.41	6.94718
1814.26	27.479		1814.26	4.16741		1814.26	1.64081		1814.26	-9.34452		1814.26	3.46558		1814.26	-22.0311		1814.26	-16.9682		1814.26	17.2395		1814.26	11.1049		1814.26	-22.0311		1814.26	-22.3704		1814.26	-5.82191		1814.26	-5.82191		1814.26	10.8676		1814.26	11.6937
1815.11	32.1294		1815.11	7.16875		1815.11	4.49378		1815.11	-7.25179		1815.11	6.14537		1815.11	-21.2505		1815.11	-14.5557		1815.11	21.1482		1815.11	14.7506		1815.11	-21.2505		1815.11	-21.5665		1815.11	-3.77023		1815.11	-3.77023		1815.11	14.2625		1815.11	15.1862
1815.96	38.6871		1815.96	12.099		1815.96	9.26714		1815.96	-3.21902		1815.96	10.7092		1815.96	-18.5569		1815.96	-10.1575		1815.96	26.9588		1815.96	20.3531		1815.96	-18.5569		1815.96	-18.8463		1815.96	0.200375		1815.96	0.200375		1815.96	19.5614		1815.96	20.5851
1816.81	45.3998		1816.81	17.2058		1816.81	14.212		1816.81	1.00332		1816.81	15.4081		1816.81	-15.6903		1816.81	-5.52524		1816.81	32.9194		1816.81	26.161		1816.81	-15.6903		1816.81	-15.9503		1816.81	4.34717		1816.81	4.34717		1816.81	25.0144		1816.81	26.1399
1817.66	52.6745		1817.66	22.8968		1817.66	19.7396		1817.66	5.82528		1817.66	20.6535		1817.66	-12.2294		1817.66	-0.249338		1817.66	39.4372		1817.66	32.5828		1817.66	-12.2294		1817.66	-12.4576		1817.66	9.08801		1817.66	9.08801		1817.66	31.0312		1817.66	32.2599
1818.52	58.0722		1818.52	26.7332		1818.52	23.4144		1818.52	8.80984		1818.52	24.0099		1818.52	-10.6008		1818.52	3.23107		1818.52	44.0736		1818.52	37.1807		1818.52	-10.6008		1818.52	-10.7951		1818.52	11.9936		1818.52	11.9936		1818.52	35.1753		1818.52	36.5081
1819.37	57.3183		1819.37	24.4412		1819.37	20.9663		1819.37	5.68554		1819.37	21.2073		1819.37	-15.0646		1819.37	0.641157		1819.37	42.5545		1819.37	35.6817		1819.37	-15.0646		1819.37	-15.2235		1819.37	8.80022		1819.37	8.80022		1819.37	33.175		1819.37	34.6122
1820.22	58.5333		1820.22	24.1414		1820.22	20.5192		1820.22	4.57501		1820.22	20.3697		1820.22	-17.4876		1820.22	0.100343		1820.22	43.0005		1820.22	36.2073		1820.22	-17.4876		1820.22	-17.61		1820.22	7.63828		1820.22	7.63828		1820.22	33.1532		1820.22	34.6947
1821.07	58.8849		1821.07	23.0017		1821.07	19.2445		1821.07	2.64815		1821.07	18.6685		1821.07	-20.6893		1821.07	-1.22429		1821.07	42.5797		1821.07	35.9266		1821.07	-20.6893		1821.07	-20.7745		1821.07	5.68539		1821.07	5.68539		1821.07	32.2802		1821.07	33.9251
1821.92	59.0145		1821.92	21.6644		1821.92	17.7881		1821.92	0.549539		1821.92	16.7497		1821.92	-24.0139		1821.92	-2.69099		1821.92	41.9341		1821.92	35.4825		1821.92	-24.0139		1821.92	-24.0615		1821.92	3.59387		1821.92	3.59387		1821.92	31.2002		1821.92	32.9475
1822.77	61.6202		1822.77	22.8278		1822.77	18.8516		1822.77	0.979512		1822.77	17.3151		1822.77	-24.7504		1822.77	-1.60182		1822.77	43.7619		1822.77	37.5742		1822.77	-24.7504		1822.77	-24.7607		1822.77	4.07177		1822.77	4.07177		1822.77	32.6139		1822.77	34.4618
1823.62	60.5669		1823.62	20.357		1823.62	16.303		1823.62	-2.19469		1823.62	14.2334		1823.62	-29.0207		1823.62	-4.09185		1823.62	41.9283		1823.62	36.068		1823.62	-29.0207		1823.62	-28.9944		1823.62	0.994044		1823.62	0.994044		1823.62	30.3887		1823.62	32.335
1824.47	60.6817		1824.47	19.0803		1824.47	14.9708		1824.47	-4.1436		1824.47	12.3355		1824.47	-31.9849		1824.47	-5.33369		1824.47	41.2608		1824.47	35.7922		1824.47	-31.9849		1824.47	-31.9228		1824.47	-0.802103		1824.47	-0.802103		1824.47	29.3542		1824.47	31.3963
1825.32	57.8574		1825.32	14.892		1825.32	10.7498		1825.32	-8.9714		1825.32	7.51855		1825.32	-37.7359		1825.32	-9.43383		1825.32	37.6527		1825.32	32.6411		1825.32	-37.7359		1825.32	-37.6396		1825.32	-5.4132		1825.32	-5.4132		1825.32	25.4062		1825.32	27.5407
1826.17	53.3567		1826.17	9.05621		1826.17	4.90374		1826.17	-15.4133		1826.17	1.0489		1826.17	-44.9984		1826.17	-15.1294		1826.17	32.3668		1826.17	27.8785		1826.17	-44.9984		1826.17	-44.8697		1826.17	-11.5667		1826.17	-11.5667		1826.17	19.8097		1826.17	22.0329
1827.01	51.1736		1827.01	5.5685		1827.01	1.42842		1827.01	-19.4726		1827.01	-3.07533		1827.01	-49.7648		1827.01	-18.4258		1827.01	29.3977		1827.01	25.5		1827.01	-49.7648		1827.01	-49.6062		1827.01	-15.2583		1827.01	-15.2583		1827.01	16.5615		1827.01	18.8691
1827.86	48.5449		1827.86	1.66698		1827.86	-2.43813		1827.86	-23.9101		1827.86	-7.61364		1827.86	-54.7855		1827.86	-22.0858		1827.86	25.9824		1827.86	22.7433		1827.86	-54.7855		1827.86	-54.5995		1827.86	-19.2412		1827.86	-19.2412		1827.86	12.9009		1827.86	15.2881
1828.71	49.0136		1828.71	0.896293		1828.71	-3.15125		1828.71	-25.1804		1828.71	-9.01895		1828.71	-56.5038		1828.71	-22.5659		1828.71	25.6642		1828.71	23.1531		1828.71	-56.5038		1828.71	-56.2937		1828.71	-19.962		1828.71	-19.962		1828.71	12.3735		1828.71	14.835
1829.56	48.6339		1829.56	-0.687783		1829.56	-4.66426		1829.56	-27.2265		1829.56	-11.233		1829.56	-58.8615		1829.56	-23.8115		1829.56	24.4978		1829.56	22.7846		1829.56	-58.8615		1829.56	-58.6308		1829.56	-21.3654		1829.56	-21.3654		1829.56	11.0271		1829.56	13.5573
1830.41	46.77		1830.41	-3.71983		1830.41	-7.62707		1830.41	-30.6821		1830.41	-14.888		1830.41	-62.4967		1830.41	-26.4582		1830.41	21.8476		1830.41	21.0035		1830.41	-62.4967		1830.41	-62.2495		1830.41	-24.0927		1830.41	-24.0927		1830.41	8.21311		1830.41	10.8056
1831.26	47.6644		1831.26	-3.9558		1831.26	-7.81259		1831.26	-31.3021		1831.26	-15.7375		1831.26	-63.1707		1831.26	-26.2632		1831.26	21.9565		1831.26	22.0535		1831.26	-63.1707		1831.26	-62.9114		1831.26	-23.9081		1831.26	-23.9081		1831.26	8.1596		1831.26	10.8076
1832.11	48.4081		1832.11	-4.30319		1832.11	-8.14494		1832.11	-31.993		1832.11	-16.6866		1832.11	-63.7958		1832.11	-26.1353		1832.11	21.9157		1832.11	23.027		1832.11	-63.7958		1832.11	-63.5293		1832.11	-23.7271		1832.11	-23.7271		1832.11	7.94357		1832.11	10.6398
1832.96	51.527		1832.96	-2.23462		1832.96	-6.11341		1832.96	-30.2265		1832.96	-15.2053		1832.96	-61.8497		1832.96	-23.5486		1832.96	24.2515		1832.96	26.451		1832.96	-61.8497		1832.96	-61.5812		1832.96	-21.0303		1832.96	-21.0303		1832.96	10.0769		1832.96	12.8135
1833.8	52.5551		1833.8	-2.21551		1833.8	-6.19892		1833.8	-30.4669		1833.8	-15.7557		1833.8	-61.8015		1833.8	-22.969		1833.8	24.4985		1833.8	27.8598		1833.8	-61.8015		1833.8	-61.5369		1833.8	-20.2901		1833.8	-20.2901		1833.8	10.0797		1833.8	12.8484
1834.65	51.3473		1834.65	-4.39168		1834.65	-8.56203		1834.65	-32.8591		1834.65	-18.4794		1834.65	-63.8002		1834.65	-24.542		1834.65	22.5116		1834.65	27.1079		1834.65	-63.8002		1834.65	-63.5455		1834.65	-21.6583		1834.65	-21.6583		1834.65	7.7926		1834.65	10.5846
1835.5	52.0367		1835.5	-4.63031		1835.5	-9.08446		1835.5	-33.2693		1835.5	-19.2389		1835.5	-63.7157		1835.5	-24.1347		1835.5	22.4244		1835.5	28.3276		1835.5	-63.7157		1835.5	-63.4775		1835.5	-21.008		1835.5	-21.008		1835.5	7.33497		1835.5	10.1409
1836.35	45.7332		1836.35	-11.8212		1836.35	-16.6714		1836.35	-40.5862		1836.35	-26.9206		1836.35	-70.4418		1836.35	-30.6377		1836.35	15.3473		1836.35	22.6288		1836.35	-70.4418		1836.35	-70.2271		1836.35	-27.236		1836.35	-27.236		1836.35	-0.197261		1836.35	2.61285
1837.2	41.1274		1837.2	-17.2734		1837.2	-22.6476		1837.2	-46.118		1837.2	-32.8302		1837.2	-75.2914		1837.2	-35.361		1837.2	9.97081		1837.2	18.7026		1837.2	-75.2914		1837.2	-75.1077		1837.2	-31.6582		1837.2	-31.6582		1837.2	-6.12777		1837.2	-3.32385
1838.04	35.6745		1838.04	-23.5279		1838.04	-29.5726		1838.04	-52.4079		1838.04	-39.5084		1838.04	-80.8126		1838.04	-40.8502		1838.04	3.75082		1838.04	14.0043		1838.04	-80.8126		1838.04	-80.6676		1838.04	-36.8259		1838.04	-36.8259		1838.04	-13.0149		1838.04	-10.228
1838.89	28.6117		1838.89	-31.344		1838.89	-38.2006		1838.89	-60.2172		1838.89	-47.7143		1838.89	-87.7717		1838.89	-47.8691		1838.89	-4.07534		1838.89	7.77156		1838.89	-87.7717		1838.89	-87.6737		1838.89	-43.5081		1838.89	-43.5081		1838.89	-21.6118		1838.89	-18.8533
1839.74	27.9033		1839.74	-32.7527		1839.74	-40.5501		1839.74	-61.58		1839.74	-49.4794		1839.74	-88.2077		1839.74	-48.4542		1839.74	-5.54271		1839.74	7.96899		1839.74	-88.2077		1839.74	-88.1654		1839.74	-43.7471		1839.74	-43.7471		1839.74	-23.936		1839.74	-21.2176
1840.59	28.0622		1840.59	-33.2371		1840.59	-42.0871		1840.59	-61.9822		1840.59	-50.2872		1840.59	-87.6113		1840.59	-48.0941		1840.59	-6.13838		1840.59	9.10959		1840.59	-87.6113		1840.59	-87.6337		1840.59	-43.0366		1840.59	-43.0366		1840.59	-25.4521		1840.59	-22.7862
1841.43	29.2362		1841.43	-32.6446		1841.43	-42.6432		1841.43	-61.274		1841.43	-49.9862		1841.43	-85.8378		1841.43	-46.6421		1841.43	-5.71418		1841.43	11.3423		1841.43	-85.8378		1841.43	-85.9347		1841.43	-41.235		1841.43	-41.235		1841.43	-25.9908		1841.43	-23.3903
1842.28	35.874		1842.28	-26.5214		1842.28	-37.7488		1842.28	-55.0043		1842.28	-44.1235		1842.28	-78.4424		1842.28	-39.6514		1842.28	0.17907		1842.28	19.1165		1842.28	-78.4424		1842.28	-78.6235		1842.28	-33.9003		1842.28	-33.9003		1842.28	-21.0813		1842.28	-18.5595
1843.13	39.2201		1843.13	-23.6182		1843.13	-36.1389		1843.13	-51.9263		1843.13	-41.4507		1843.13	-74.1837		1843.13	-35.8788		1843.13	2.78621		1843.13	23.678		1843.13	-74.1837		1843.13	-74.4594		1843.13	-29.7943		1843.13	-29.7943		1843.13	-19.4576		1843.13	-17.0283
1843.98	44.4074		1843.98	-18.7987		1843.98	-32.6607		1843.98	-46.905		1843.98	-36.8315		1843.98	-67.9321		1843.98	-30.1933		1843.98	7.24023		1843.98	30.1611		1843.98	-67.9321		1843.98	-68.3133		1843.98	-23.7904		1843.98	-23.7904		1843.98	-15.9656		1843.98	-13.6432
1844.82	46.2534		1844.82	-17.2416		1844.82	-32.4754		1844.82	-45.1204		1844.82	-35.444		1844.82	-64.8738		1844.82	-27.7794		1844.82	8.35934		1844.82	33.3841		1844.82	-64.8738		1844.82	-65.3716		1844.82	-21.0777		1844.82	-21.0777		1844.82	-15.7657		1844.82	-13.5649
1845.67	49.3953		1845.67	-14.3065		1845.67	-30.9259		1845.67	-41.9331		1845.67	-32.6475		1845.67	-60.375		1845.67	-24.0021		1845.67	10.7808		1845.67	37.9853		1845.67	-60.375		1845.67	-61.001		1845.67	-17.0255		1845.67	-17.0255		1845.67	-14.1994		1845.67	-12.1357
1846.51	56.2411		1846.51	-7.58162		1846.51	-25.5795		1846.51	-34.9328		1846.51	-26.0301		1846.51	-52.0309		1846.51	-16.4555		1846.51	16.913		1846.51	46.374		1846.51	-52.0309		1846.51	-52.7972		1846.51	-9.22799		1846.51	-9.22799		1846.51	-8.83309		1846.51	-6.92225
1847.36	62.4834		1847.36	-1.37087		1847.36	-20.7164		1847.36	-28.4245		1847.36	-19.8952		1847.36	-44.1523		1847.36	-9.44914		1847.36	22.449		1847.36	54.244		1847.36	-44.1523		1847.36	-45.0714		1847.36	-1.99215		1847.36	-1.99215		1847.36	-3.94575		1847.36	-2.2041
1848.21	67.596		1848.21	3.8029		1848.21	-16.8348		1848.21	-22.9323		1848.21	-14.7654		1848.21	-37.269		1848.21	-3.51198		1848.21	26.8627		1848.21	61.07		1848.21	-37.269		1848.21	-38.3537		1848.21	4.15688		1848.21	4.15688		1848.21	-0.034622		1848.21	1.52101
1849.05	73.9401		1849.05	10.3045		1849.05	-11.5457		1849.05	-16.0926		1849.05	-8.27547		1849.05	-29.023		1849.05	3.71476		1849.05	32.5159		1849.05	69.2145		1849.05	-29.023		1849.05	-30.2867		1849.05	11.5814		1849.05	11.5814		1849.05	5.29049		1849.05	6.64279
1849.9	75.4985		1849.9	12.1203		1849.9	-10.8385		1849.9	-13.9203		1849.9	-6.43884		1849.9	-25.4349		1849.9	6.21125		1849.9	33.3915		1849.9	72.6614		1849.9	-25.4349		1849.9	-26.8914		1849.9	14.2654		1849.9	14.2654		1849.9	6.04134		1849.9	7.17247
1850.75	74.1256		1850.75	11.1081		1850.75	-12.8309		1850.75	-14.5587		1850.75	-7.39731		1850.75	-24.6538		1850.75	5.82909		1850.75	31.3444		1850.75	73.2663		1850.75	-24.6538		1850.75	-26.3171		1850.75	14.0642		1850.75	14.0642		1850.75	4.10116		1850.75	4.99281
1851.59	68.5286		1851.59	5.97853		1851.59	-18.7882		1851.59	-19.2985		1851.59	-12.4399		1851.59	-27.9759		1851.59	1.27257		1851.59	25.082		1851.59	69.7374		1851.59	-27.9759		1851.59	-29.8605		1851.59	9.68594		1851.59	9.68594		1851.59	-1.79406		1851.59	-1.16069
1852.44	66.7508		1852.44	4.77862		1852.44	-20.639		1852.44	-20.0938		1852.44	-13.5193		1852.44	-27.3611		1852.44	0.582228		1852.44	22.6481		1852.44	70.1192		1852.44	-27.3611		1852.44	-29.482		1852.44	9.17521		1852.44	9.17521		1852.44	-3.57203		1852.44	-3.21626
1853.28	62.6744		1853.28	1.39208		1853.28	-24.4755		1853.28	-23.0622		1853.28	-16.7515		1853.28	-28.9326		1853.28	-2.36287		1853.28	17.9251		1853.28	68.2931		1853.28	-28.9326		1853.28	-31.3052		1853.28	6.41326		1853.28	6.41326		1853.28	-7.3237		1853.28	-7.26534
1854.13	59.7064		1854.13	-0.77773		1854.13	-26.8704		1854.13	-24.8015		1854.13	-18.733		1854.13	-29.2941		1854.13	-4.15871		1854.13	14.3204		1854.13	67.6603		1854.13	-29.2941		1854.13	-31.9342		1854.13	4.80071		1854.13	4.80071		1854.13	-9.62075		1854.13	-9.88008
1854.97	58.1194		1854.97	-1.46302		1854.97	-27.5322		1854.97	-25.0451		1854.97	-19.1963		1854.97	-28.1851		1854.97	-4.53593		1854.97	12.1068		1854.97	68.486		1854.97	-28.1851		1854.97	-31.1091		1854.97	4.60244		1854.97	4.60244		1854.97	-10.1705		1854.97	-10.7684
1855.82	56.3603		1855.82	-2.22145		1855.82	-28.0148		1855.82	-25.352		1855.82	-19.6992		1855.82	-27.1708		1855.82	-5.05071		1855.82	9.73172		1855.82	69.2102		1855.82	-27.1708		1855.82	-30.3951		1855.82	4.25788		1855.82	4.25788		1855.82	-10.5273		1855.82	-11.4835
1856.66	52.2788		1856.66	-5.2081		1856.66	-30.5042		1856.66	-27.8783		1856.66	-22.3969		1856.66	-28.4137		1856.66	-7.85672		1856.66	5.0452		1856.66	67.6754		1856.66	-28.4137		1856.66	-31.9553		1856.66	1.60898		1856.66	1.60898		1856.66	-12.8771		1856.66	-14.211
1857.51	48.1136		1857.51	-8.18868		1857.51	-32.8012		1857.51	-30.3911		1857.51	-25.0551		1857.51	-29.6863		1857.51	-10.7182		1857.51	0.286037		1857.51	66.1138		1857.51	-29.6863		1857.51	-33.5629		1857.51	-1.11281		1857.51	-1.11281		1857.51	-15.0213		1857.51	-16.7508
1858.35	41.4108		1858.35	-13.6218		1858.35	-37.3996		1858.35	-35.35		1858.35	-30.1328		1858.35	-33.4552		1858.35	-16.0925		1858.35	-6.99915		1858.35	62.0643		1858.35	-33.4552		1858.35	-37.6845		1858.35	-6.36936		1858.35	-6.36936		1858.35	-19.4541		1858.35	-21.5965
1859.2	38.4877		1859.2	-15.1949		1859.2	-38.0237		1859.2	-36.444		1859.2	-31.3176		1859.2	-33.4171		1859.2	-17.6656		1859.2	-10.4926		1859.2	61.8369		1859.2	-33.4171		1859.2	-38.0174		1859.2	-7.85277		1859.2	-7.85277		1859.2	-19.9003		1859.2	-22.4714
1860.04	35.6575		1860.04	-16.5993		1860.04	-38.4011		1860.04	-37.3652		1860.04	-32.3008		1860.04	-33.2719		1860.04	-19.1275		1860.04	-13.8812		1860.04	61.7382		1860.04	-33.2719		1860.04	-38.2619		1860.04	-9.25907		1860.04	-9.25907		1860.04	-20.0879		1860.04	-23.1028
1860.89	36.6728		1860.89	-14.0872		1860.89	-34.8213		1860.89	-34.3673		1860.89	-29.3349		1860.89	-29.2815		1860.89	-16.7291		1860.89	-13.4116		1860.89	65.5135		1860.89	-29.2815		1860.89	-34.6804		1860.89	-6.84534		1860.89	-6.84534		1860.89	-16.3067		1860.89	-19.7794
1861.73	37.354		1861.73	-11.8425		1861.73	-31.5045		1861.73	-31.6352		1861.73	-26.6037		1861.73	-25.6387		1861.73	-14.6529		1861.73	-13.2633		1861.73	68.9769		1861.73	-25.6387		1861.73	-31.466		1861.73	-4.80035		1861.73	-4.80035		1861.73	-12.7775		1861.73	-16.721
1862.57	33.3201		1862.57	-14.2512		1862.57	-32.8737		1862.57	-33.5564		1862.57	-28.4937		1862.57	-26.7391		1862.57	-17.2836		1862.57	-17.8169		1862.57	67.7395		1862.57	-26.7391		1862.57	-33.0146		1862.57	-7.51491		1862.57	-7.51491		1862.57	-13.9237		1862.57	-18.3499
1863.42	26.6582		1863.42	-19.2304		1863.42	-36.8801		1863.42	-38.0489		1863.42	-32.922		1863.42	-30.5086		1863.42	-22.537		1863.42	-24.9851		1863.42	63.8822		1863.42	-30.5086		1863.42	-37.2504		1863.42	-12.9086		1863.42	-12.9086		1863.42	-17.6968		1863.42	-22.6167
1864.26	20.3618		1864.26	-23.7917		1864.26	-40.563		1864.26	-42.1257		1864.26	-36.9003		1864.26	-33.9609		1864.26	-27.423		1864.26	-31.7738		1864.26	60.391		1864.26	-33.9609		1864.26	-41.1856		1864.26	-17.9887		1864.26	-17.9887		1864.26	-21.1367		1864.26	-26.5601
1865.1	13.3958		1865.1	-28.9737		1865.1	-44.9828		1865.1	-46.8264		1865.1	-41.4678		1865.1	-38.1313		1865.1	-32.9797		1865.1	-39.218		1865.1	56.2251		1865.1	-38.1313		1865.1	-45.8538		1865.1	-23.7841		1865.1	-23.7841		1865.1	-25.3042		1865.1	-31.24
1865.95	10.463		1865.95	-30.0764		1865.95	-45.4623		1865.95	-47.4525		1865.95	-41.9274		1865.95	-38.3175		1865.95	-34.5077		1865.95	-42.6144		1865.95	56.0818		1865.95	-38.3175		1865.95	-46.5505		1865.95	-25.5854		1865.95	-25.5854		1865.95	-25.5225		1865.95	-31.9786
1866.79	11.8275		1866.79	-26.8371		1866.79	-41.7618		1866.79	-43.7422		1866.79	-38.0188		1866.79	-34.2545		1866.79	-31.7456		1866.79	-41.6989		1866.79	60.2219		1866.79	-34.2545		1866.79	-43.0092		1866.79	-23.1217		1866.79	-23.1217		1866.79	-21.5522		1866.79	-28.5355
1867.64	19.4017		1867.64	-17.3458		1867.64	-31.9944		1867.64	-33.7868		1867.64	-27.8351		1867.64	-24.0305		1867.64	-22.7844		1867.64	-34.5583		1867.64	70.5527		1867.64	-24.0305		1867.64	-33.316		1867.64	-14.4739		1867.64	-14.4739		1867.64	-11.5069		1867.64	-19.0232
1868.48	27.6074		1868.48	-7.18251		1868.48	-21.7213		1868.48	-23.1676		1868.48	-16.9591		1868.48	-13.2234		1868.48	-13.2052		1868.48	-26.7708		1868.48	81.492		1868.48	-13.2234		1868.48	-23.0472		1868.48	-5.21365		1868.48	-5.21365		1868.48	-0.948419		1868.48	-9.00247
1869.32	31.121		1869.32	-1.68209		1869.32	-16.2778		1869.32	-17.2206		1869.32	-10.7283		1869.32	-7.16615		1869.32	-8.3439		1869.32	-23.6692		1869.32	87.7027		1869.32	-7.16615		1869.32	-17.5338		1869.32	-0.66731		1869.32	-0.66731		1869.32	4.78775		1869.32	-3.8079
1870.16	33.291		1870.16	2.49597		1870.16	-12.3057		1870.16	-12.6063		1870.16	-5.80518		1870.16	-2.51613		1870.16	-4.86093		1870.16	-21.9109		1870.16	92.5229		1870.16	-2.51613		1870.16	-13.4314		1870.16	2.51409		1870.16	2.51409		1870.16	9.05936		1870.16	-0.080766
1871.01	31.7633		1871.01	2.98503		1871.01	-12.158		1871.01	-11.6924		1871.01	-4.55885		1871.01	-1.63776		1871.01	-5.12319		1871.01	-23.8593		1871.01	93.5841		1871.01	-1.63776		1871.01	-13.1026		1871.01	1.97315		1871.01	1.97315		1871.01	9.51287		1871.01	-0.173433
1871.85	27.3021		1871.85	0.538094		1871.85	-15.068		1871.85	-13.7264		1871.85	-6.23847		1871.85	-3.77537		1871.85	-8.37532		1871.85	-28.7562		1871.85	91.6374		1871.85	-3.77537		1871.85	-15.7899		1871.85	-1.52813		1871.85	-1.52813		1871.85	6.91463		1871.85	-3.31862
1872.69	23.8923		1872.69	-0.871493		1872.69	-17.0485		1872.69	-14.7355		1872.69	-6.87282		1872.69	-4.95296		1872.69	-10.6341		1872.69	-32.6157		1872.69	90.6547		1872.69	-4.95296		1872.69	-17.5155		1872.69	-4.00718		1872.69	-4.00718		1872.69	5.2514		1872.69	-5.52858
1873.53	23.4401		1873.53	0.651		1873.53	-16.1911		1873.53	-12.8254		1873.53	-4.56933		1873.53	-3.27315		1873.53	-9.99344		1873.53	-33.5288		1873.53	92.5291		1873.53	-3.27315		1873.53	-16.3802		1873.53	-3.56009		1873.53	-3.56009		1873.53	6.43126		1873.53	-4.89419
1874.38	26.4035		1874.38	5.55227		1874.38	-12.0351		1874.38	-7.5499		1874.38	1.11737		1874.38	1.71341		1874.38	-5.99544		1874.38	-31.035		1874.38	97.7055		1874.38	1.71341		1874.38	-11.9328		1874.38	0.269042		1874.38	0.269042		1874.38	10.9143		1874.38	-0.954412
1875.22	31.2854		1875.22	12.3235		1875.22	-6.07567		1875.22	-0.418435		1875.22	8.67839		1875.22	8.50054		1875.22	-0.137454		1875.22	-26.6296		1875.22	104.673		1875.22	8.50054		1875.22	-5.67778		1875.22	5.98059		1875.22	5.98059		1875.22	17.205		1875.22	4.79633
1876.06	34.4314		1876.06	17.2991		1876.06	-1.96467		1876.06	4.90291		1876.06	14.4482		1876.06	13.4253		1876.06	3.92642		1876.06	-23.9662		1876.06	109.766		1876.06	13.4253		1876.06	-1.27618		1876.06	9.91811		1876.06	9.91811		1876.06	21.6511		1876.06	8.70674
1876.9	35.3898		1876.9	20.0166		1876.9	-0.152597		1876.9	7.95105		1876.9	17.9642		1876.9	16.0277		1876.9	5.74522		1876.9	-23.4949		1876.9	112.518		1876.9	16.0277		1876.9	0.813844		1876.9	11.6265		1876.9	11.6265		1876.9	23.8016		1876.9	10.3269
1877.74	29.6528		1877.74	15.9578		1877.74	-5.15162		1877.74	4.20748		1877.74	14.7085		1877.74	11.7925		1877.74	0.812668		1877.74	-29.7218		1877.74	108.411		1877.74	11.7925		1877.74	-3.92125		1877.74	6.58902		1877.74	6.58902		1877.74	19.1441		1877.74	5.14522
1878.59	23.6539		1878.59	11.5464		1878.59	-10.5338		1878.59	0.095219		1878.59	11.1048		1878.59	7.14571		1878.59	-4.43542		1878.59	-36.211		1878.59	103.867		1878.59	7.14571		1878.59	-9.0535		1878.59	1.22904		1878.59	1.22904		1878.59	14.106		1878.59	-0.40978
1879.43	20.5438		1879.43	9.92302		1879.43	-13.1541		1879.43	-1.24564		1879.43	10.2936		1879.43	5.23072		1879.43	-6.84639		1879.43	-39.8098		1879.43	102.024		1879.43	5.23072		1879.43	-11.4378		1879.43	-1.31297		1879.43	-1.31297		1879.43	11.8318		1879.43	-3.19247
1880.27	17.1919		1880.27	7.94676		1880.27	-16.149		1880.27	-2.95645		1880.27	9.13414		1880.27	2.90925		1880.27	-9.54981		1880.27	-43.6469		1880.27	99.7397		1880.27	2.90925		1880.27	-14.2107		1880.27	-4.17803		1880.27	-4.17803		1880.27	9.18486		1880.27	-6.33873
1881.11	14.9912		1881.11	7.0007		1881.11	-18.1309		1881.11	-3.65468		1881.11	9.0096		1881.11	1.56701		1881.11	-11.1514		1881.11	-46.327		1881.11	98.3958		1881.11	1.56701		1881.11	-15.9846		1881.11	-5.98323		1881.11	-5.98323		1881.11	7.55208		1881.11	-8.4605
1881.95	16.1717		1881.95	9.30477		1881.95	-16.8757		1881.95	-1.12093		1881.95	12.1399		1881.95	3.42652		1881.95	-9.41978		1881.95	-45.6183		1881.95	100.211		1881.95	3.42652		1881.95	-14.5351		1881.95	-4.50881		1881.95	-4.50881		1881.95	9.15739		1881.95	-7.33289
1882.79	20.7579		1882.79	14.8734		1882.79	-12.3644		1882.79	4.65869		1882.79	18.5395		1882.79	8.50481		1882.79	-4.32921		1882.79	-41.4942		1882.79	105.197		1882.79	8.50481		1882.79	-9.84355		1882.79	0.259466		1882.79	0.259466		1882.79	14.0192		1882.79	-2.93654
1883.63	24.1631		1883.63	19.1097		1883.63	-9.18939		1883.63	9.08683		1883.63	23.6115		1883.63	12.2078		1883.63	-0.464832		1883.63	-38.5391		1883.63	108.756		1883.63	12.2078		1883.63	-6.50211		1883.63	3.72474		1883.63	3.72474		1883.63	17.5447		1883.63	0.136896
1884.47	24.3973		1884.47	20.014		1884.47	-9.3463		1884.47	10.1633		1884.47	25.3565		1884.47	12.5381		1884.47	0.185182		1884.47	-38.7412		1884.47	108.887		1884.47	12.5381		1884.47	-6.50639		1884.47	3.8869		1884.47	3.8869		1884.47	17.7379		1884.47	-0.107699
1885.32	25.5066		1885.32	21.6222		1885.32	-8.79465		1885.32	11.9234		1885.32	27.8104		1885.32	13.5345		1885.32	1.66863		1885.32	-38.0522		1885.32	109.626		1885.32	13.5345		1885.32	-5.81591		1885.32	4.78182		1885.32	4.78182		1885.32	18.6389		1885.32	0.370742
1886.16	26.1766		1886.16	22.6098		1886.16	-8.85465		1886.16	13.0422		1886.16	29.6485		1886.16	13.875		1886.16	2.67282		1886.16	-37.7846		1886.16	109.652		1886.16	13.875		1886.16	-5.75085		1886.16	5.08477		1886.16	5.08477		1886.16	18.927		1886.16	0.25259
1887	24.6966		1887	21.2633		1887	-11.2352		1887	11.8057		1887	29.1575		1887	11.8488		1887	1.48922		1887	-39.6468		1887	107.254		1887	11.8488		1887	-8.02008		1887	3.0823		1887	3.0823		1887	16.8929		1887	-2.17044
1887.84	23.2409		1887.84	19.7628		1887.84	-13.7503		1887.84	10.3952		1887.84	28.5195		1887.84	9.64021		1887.84	0.294193		1887.84	-41.4627		1887.84	104.615		1887.84	9.64021		1887.84	-10.4376		1887.84	0.955927		1887.84	0.955927		1887.84	14.7223		1887.84	-4.71183
1888.68	22.4941		1888.68	18.8008		1888.68	-15.7016		1888.68	9.50406		1888.68	28.4282		1888.68	7.94579		1888.68	-0.225874		1888.68	-42.5449		1888.68	102.433		1888.68	7.94579		1888.68	-12.3051		1888.68	-0.60065		1888.68	-0.60065		1888.68	13.1129		1888.68	-6.67273
1889.52	21.3614		1889.52	17.2896		1889.52	-18.1705		1889.52	8.04603		1889.52	27.7979		1889.52	5.68254		1889.52	-1.16388		1889.52	-43.9854		1889.52	99.6237		1889.52	5.68254		1889.52	-14.7037		1889.52	-2.67317		1889.52	-2.67317		1889.52	10.983		1889.52	-9.13372
1890.36	20.5571		1890.36	15.9504		1890.36	-20.4297		1890.36	6.74366		1890.36	27.3518		1890.36	3.57585		1890.36	-1.80382		1890.36	-45.0677		1890.36	96.9127		1890.36	3.57585		1890.36	-16.9064		1890.36	-4.53894		1890.36	-4.53894		1890.36	9.05959		1890.36	-11.3671
1891.2	18.4041		1891.2	13.1136		1891.2	-24.1424		1891.2	3.92864		1891.2	25.422		1891.2	-0.03922		1891.2	-3.82066		1891.2	-47.4659		1891.2	92.6351		1891.2	-0.03922		1891.2	-20.5762		1891.2	-7.86573		1891.2	-7.86573		1891.2	5.67887		1891.2	-15.0355
1892.04	13.8795		1892.04	7.7632		1892.04	-30.3188		1892.04	-1.41389		1892.04	20.9945		1892.04	-6.17465		1892.04	-8.23543		1892.04	-52.2005		1892.04	85.7785		1892.04	-6.17465		1892.04	-26.7233		1892.04	-13.6682		1892.04	-13.6682		1892.04	-0.169707		1892.04	-21.1486
1892.88	6.05249		1892.88	-1.02404		1892.88	-39.8758		1892.88	-10.2058		1892.88	13.1477		1892.88	-15.749		1892.88	-15.9765		1892.88	-60.1996		1892.88	75.4245		1892.88	-15.749		1892.88	-36.2646		1892.88	-22.8677		1892.88	-22.8677		1892.88	-9.40341		1892.88	-30.6226
1893.72	1.75199		1893.72	-6.41246		1893.72	-45.9718		1893.72	-15.6101		1893.72	8.71938		1893.72	-21.9224		1893.72	-20.2129		1893.72	-64.6318		1893.72	68.4125		1893.72	-21.9224		1893.72	-42.3584		1893.72	-28.6271		1893.72	-28.6271		1893.72	-15.181		1893.72	-36.6153
1894.55	0.707936		1894.55	-8.6646		1894.55	-48.8629		1894.55	-17.8882		1894.55	7.4485		1894.55	-24.9528		1894.55	-21.2121		1894.55	-65.7644		1894.55	64.4848		1894.55	-24.9528		1894.55	-45.2608		1894.55	-31.2072		1894.55	-31.2072		1894.55	-17.7592		1894.55	-39.3823
1895.39	0.97789		1895.39	-9.71608		1895.39	-50.4789		1895.39	-18.9743		1895.39	7.40159		1895.39	-26.7718		1895.39	-20.9141		1895.39	-65.5373		1895.39	61.7094		1895.39	-26.7718		1895.39	-46.9017		1895.39	-32.5421		1895.39	-32.5421		1895.39	-19.068		1895.39	-40.8529
1896.23	3.73537		1896.23	-8.38584		1896.23	-49.6324		1896.23	-17.6861		1896.23	9.76125		1896.23	-26.1936		1896.23	-18.1428		1896.23	-62.7744		1896.23	61.2721		1896.23	-26.1936		1896.23	-46.0935		1896.23	-31.449		1896.23	-31.449		1896.23	-17.9206		1896.23	-39.839
1897.07	10.4402		1897.07	-3.20714		1897.07	-44.8507		1897.07	-12.5556		1897.07	15.9962		1897.07	-21.7472		1897.07	-11.4358		1897.07	-56.0132		1897.07	64.6437		1897.07	-21.7472		1897.07	-41.3636		1897.07	-26.4596		1897.07	-26.4596		1897.07	-12.8446		1897.07	-34.8674
1897.91	20.2071		1897.91	4.94172		1897.91	-37.0059		1897.91	-4.45978		1897.91	25.2302		1897.91	-14.3067		1897.91	-1.67534		1897.91	-46.1365		1897.91	70.9499		1897.91	-14.3067		1897.91	-33.584		1897.91	-18.4506		1897.91	-18.4506		1897.91	-4.71254		1897.91	-26.8096
1898.75	27.5543		1898.75	10.5865		1898.75	-31.5662		1898.75	1.12835		1898.75	31.9904		1898.75	-9.34178		1898.75	5.65952		1898.75	-38.6233		1898.75	74.7212		1898.75	-9.34178		1898.75	-28.2229		1898.75	-12.8944		1898.75	-12.8944		1898.75	1.00702		1898.75	-21.1332
1899.59	32.2536		1899.59	13.5056		1899.59	-28.747		1899.59	3.98842		1899.59	36.0574		1899.59	-7.06987		1899.59	10.3434		1899.59	-33.6994		1899.59	75.7396		1899.59	-7.06987		1899.59	-25.4958		1899.59	-10.0113		1899.59	-10.0113		1899.59	4.09812		1899.59	-18.0532
1900.43	35.4382		1900.43	14.8409		1900.43	-27.4015		1900.43	5.26365		1900.43	38.5737		1900.43	-6.34549		1900.43	13.5128		1900.43	-30.2288		1900.43	75.1518		1900.43	-6.34549		1900.43	-24.2556		1900.43	-8.6585		1900.43	-8.6585		1900.43	5.70737		1900.43	-16.4219
1901.26	39.8176		1901.26	17.311		1901.26	-24.807		1901.26	7.67389		1901.26	42.2576		1901.26	-4.44805		1901.26	17.8802		1901.26	-25.4996		1901.26	75.6804		1901.26	-4.44805		1901.26	-21.7798		1901.26	-6.11817		1901.26	-6.11817		1901.26	8.55679		1901.26	-13.5164
1902.1	38.2888		1902.1	13.8225		1902.1	-28.0535		1902.1	4.1269		1902.1	40.0149		1902.1	-8.46913		1902.1	16.3457		1902.1	-26.6122		1902.1	70.236		1902.1	-8.46913		1902.1	-25.1583		1902.1	-9.48457		1902.1	-9.48457		1902.1	5.55613		1902.1	-16.426
1902.94	34.6151		1902.94	8.14778		1902.94	-33.3647		1902.94	-1.60343		1902.94	35.6179		1902.94	-14.6343		1902.94	12.6761		1902.94	-29.8004		1902.94	62.5952		1902.94	-14.6343		1902.94	-30.6148		1902.94	-14.9859		1902.94	-14.9859		1902.94	0.481333		1902.94	-21.3737
1903.78	30.91		1903.78	2.41043		1903.78	-38.6136		1903.78	-7.39241		1903.78	31.189		1903.78	-20.818		1903.78	8.98782		1903.78	-32.9486		1903.78	54.8862		1903.78	-20.818		1903.78	-36.0223		1903.78	-20.4995		1903.78	-20.4995		1903.78	-4.54109		1903.78	-26.232
1904.62	30.41		1904.62	-0.143672		1904.62	-40.5588		1904.62	-9.99288		1904.62	29.9738		1904.62	-23.7725		1904.62	8.52108		1904.62	-32.8173		1904.62	50.3589		1904.62	-23.7725		1904.62	-38.131		1904.62	-22.7803		1904.62	-22.7803		1904.62	-6.27016		1904.62	-27.759
1905.45	31.2972		1905.45	-1.32321		1905.45	-41.0131		1905.45	-11.2122		1905.45	30.163		1905.45	-25.3045		1905.45	9.46108		1905.45	-31.2222		1905.45	47.208		1905.45	-25.3045		1905.45	-38.746		1905.45	-23.6378		1905.45	-23.6378		1905.45	-6.51918		1905.45	-27.7671
1906.29	31.7736		1906.29	-2.91638		1906.29	-41.7716		1906.29	-12.8374		1906.29	29.9677		1906.29	-27.2004		1906.29	10.0136		1906.29	-29.9584		1906.29	43.6491		1906.29	-27.2004		1906.29	-39.6518		1906.29	-24.8609		1906.29	-24.8609		1906.29	-7.08343		1906.29	-28.0504
1907.13	32.1611		1907.13	-4.59207		1907.13	-42.5097		1907.13	-14.5361		1907.13	29.7186		1907.13	-29.1278		1907.13	10.5038		1907.13	-28.7016		1907.13	40.0166		1907.13	-29.1278		1907.13	-40.5144		1907.13	-26.1199		1907.13	-26.1199		1907.13	-7.63889		1907.13	-28.2841
1907.97	36.2386		1907.97	-2.56179		1907.97	-39.4466		1907.97	-12.5184		1907.97	33.2035		1907.97	-27.2977		1907.97	14.7143		1907.97	-23.6703		1907.97	40.1025		1907.97	-27.2977		1907.97	-37.543		1907.97	-23.6288		1907.97	-23.6288		1907.97	-4.40506		1907.97	-24.6866
1908.8	40.3628		1908.8	-0.459506		1908.8	-36.2239		1908.8	-10.4172		1908.8	36.7879		1908.8	-25.3439		1908.8	19.0052		1908.8	-18.5053		1908.8	40.2761		1908.8	-25.3439		1908.8	-34.3696		1908.8	-21.0238		1908.8	-21.0238		1908.8	-1.02401		1908.8	-20.899
1909.64	44.9931		1909.64	2.18354		1909.64	-32.3803		1909.64	-7.76229		1909.64	40.9402		1909.64	-22.7973		1909.64	23.8398		1909.64	-12.7442		1909.64	41.0094		1909.64	-22.7973		1909.64	-30.5232		1909.64	-17.8386		1909.64	-17.8386		1909.64	2.96513		1909.64	-16.4596
1910.48	49.4208		1910.48	4.66853		1910.48	-28.6149		1910.48	-5.25138		1910.48	44.9604		1910.48	-20.3564		1910.48	28.5128		1910.48	-7.09366		1910.48	41.6076		1910.48	-20.3564		1910.48	-26.701		1910.48	-14.7683		1910.48	-14.7683		1910.48	6.86138		1910.48	-12.0682
1911.31	52.4508		1911.31	5.80949		1911.31	-26.1127		1911.31	-4.06914		1911.31	47.6624		1911.31	-19.207		1911.31	31.8328		1911.31	-2.74609		1911.31	40.8878		1911.31	-19.207		1911.31	-24.0868		1911.31	-12.9939		1911.31	-12.9939		1911.31	9.47813		1911.31	-8.91065
1912.15	55.0474		1912.15	6.58017		1912.15	-23.904		1912.15	-3.24055		1912.15	50.0192		1912.15	-18.3751		1912.15	34.7678		1912.15	1.2654		1912.15	39.8272		1912.15	-18.3751		1912.15	-21.7118		1912.15	-11.5424		1912.15	-11.5424		1912.15	11.7829		1912.15	-6.01839
1912.99	56.9906		1912.99	6.77003		1912.99	-22.2043		1912.99	-2.97492		1912.99	51.8198		1912.99	-18.0708		1912.99	37.1015		1912.99	4.72346		1912.99	38.2187		1912.99	-18.0708		1912.99	-19.792		1912.99	-10.6256		1912.99	-10.6256		1912.99	13.558		1912.99	-3.60807
1913.82	59.1242		1913.82	7.23253		1913.82	-20.1673		1913.82	-2.41754		1913.82	53.9167		1913.82	-17.4406		1913.82	39.6814		1913.82	8.47417		1913.82	36.9193		1913.82	-17.4406		1913.82	-17.4816		1913.82	-9.39365		1913.82	-9.39365		1913.82	15.6477		1913.82	-0.834613
1914.66	59.7872		1914.66	6.31543		1914.66	-19.4513		1914.66	-3.21937		1914.66	54.6576		1914.66	-18.1362		1914.66	40.8501		1914.66	10.8594		1914.66	34.2798		1914.66	-18.1362		1914.66	-16.439		1914.66	-9.50138		1914.66	-9.50138		1914.66	16.3917		1914.66	0.642892
1915.5	61.2126		1915.5	6.26295		1915.5	-17.8221		1915.5	-3.13495		1915.5	56.2845		1915.5	-17.9147		1915.5	42.8444		1915.5	14.1147		1915.5	32.548		1915.5	-17.9147		1915.5	-14.4286		1915.5	-8.70904		1915.5	-8.70904		1915.5	18.0241		1915.5	3.05735
1916.33	61.0366		1916.33	4.72337		1916.33	-17.6443		1916.33	-4.51476		1916.33	56.4423		1916.33	-19.1303		1916.33	43.3042		1916.33	15.8787		1916.33	29.3756		1916.33	-19.1303		1916.33	-13.8119		1916.33	-9.37397		1916.33	-9.37397		1916.33	18.1818		1916.33	4.04301
1917.17	54.2092		1917.17	-3.34091		1917.17	-23.9691		1917.17	-12.3951		1917.17	50.0899		1917.17	-26.8233		1917.17	37.1831		1917.17	11.1039		1917.17	19.7284		1917.17	-26.8233		1917.17	-19.6361		1917.17	-16.5396		1917.17	-16.5396		1917.17	11.8159		1917.17	-1.45231
1918	45.5838		1918	-13.0641		1918	-31.9441		1918	-21.909		1918	42.0894		1918	-36.1305		1918	29.3383		1918	4.64713		1918	8.47562		1918	-36.1305		1918	-27.0454		1918	-25.3461		1918	-25.3461		1918	3.7806		1918	-8.57731
1918.84	37.5223		1918.84	-22.0721		1918.84	-39.2085		1918.84	-30.6811		1918.84	34.8115		1918.84	-44.6807		1918.84	22.1352		1918.84	-1.12716		1918.84	-2.00529		1918.84	-44.6807		1918.84	-33.6754		1918.84	-33.425		1918.84	-33.425		1918.84	-3.56137		1918.84	-14.9724
1919.68	34.088		1919.68	-26.2909		1919.68	-41.7003		1919.68	-34.6362		1919.68	32.3282		1919.68	-48.4008		1919.68	19.6406		1919.68	-2.1528		1919.68	-7.63696		1919.68	-48.4008		1919.68	-35.4603		1919.68	-36.7067		1919.68	-36.7067		1919.68	-6.14587		1919.68	-16.5764
1920.51	32.5118		1920.51	-28.4788		1920.51	-42.1895		1920.51	-36.5312		1920.51	31.879		1920.51	-50.0503		1920.51	19.0596		1920.51	-1.22568		1920.51	-11.174		1920.51	-50.0503		1920.51	-35.167		1920.51	-37.9538		1920.51	-37.9538		1920.51	-6.74123		1920.51	-16.161
1921.35	35.4482		1921.35	-25.971		1921.35	-38.0225		1921.35	-33.7002		1921.35	36.1277		1921.35	-46.965		1921.35	23.0285		1921.35	4.28806		1921.35	-9.94883		1921.35	-46.965		1921.35	-30.1378		1921.35	-34.5051		1921.35	-34.5051		1921.35	-2.69163		1921.35	-11.073
1922.18	41.5489		1922.18	-20.1056		1922.18	-30.5488		1922.18	-27.48		1922.18	43.7343		1922.18	-40.4837		1922.18	30.1726		1922.18	13.0083		1922.18	-5.29575		1922.18	-40.4837		1922.18	-21.7188		1922.18	-27.7026		1922.18	-27.7026		1922.18	4.65518		1922.18	-2.66334
1923.02	48.3004		1923.02	-13.4146		1923.02	-22.312		1923.02	-20.4013		1923.02	52.1652		1923.02	-33.1393		1923.02	37.9726		1923.02	22.4102		1923.02	0.256537		1923.02	-33.1393		1923.02	-12.4499		1923.02	-20.0823		1923.02	-20.0823		1923.02	12.7577		1923.02	6.52338
1923.85	51.2805		1923.85	-10.3246		1923.85	-17.7494		1923.85	-16.8896		1923.85	56.9928		1923.85	-29.3584		1923.85	41.9915		1923.85	28.0506		1923.85	2.28495		1923.85	-29.3584		1923.85	-6.76523		1923.85	-16.0739		1923.85	-16.0739		1923.85	17.1805		1923.85	12.0486
1924.69	52.8301		1924.69	-8.51287		1924.69	-14.5419		1924.69	-14.6208		1924.69	60.54		1924.69	-26.8174		1924.69	44.5631		1924.69	32.2587		1924.69	3.11525		1924.69	-26.8174		1924.69	-2.34768		1924.69	-13.357		1924.69	-13.357		1924.69	20.2445		1924.69	16.2305
1925.52	51.3859		1925.52	-9.55755		1925.52	-14.2696		1925.52	-15.1718		1925.52	61.2284		1925.52	-27.0939		1925.52	44.1151		1925.52	33.4564		1925.52	1.1724		1925.52	-27.0939		1925.52	-0.782071		1925.52	-13.5123		1925.52	-13.5123		1925.52	20.3719		1925.52	17.488
1926.36	49.0242		1926.36	-11.3974		1926.36	-14.8716		1926.36	-16.4803		1926.36	61.119		1926.36	-28.1259		1926.36	42.7146		1926.36	33.7052		1926.36	-1.47957		1926.36	-28.1259		1926.36	-0.013531		1926.36	-14.4809		1926.36	-14.4809		1926.36	19.6252		1926.36	17.8807
1927.19	47.9801		1927.19	-11.8123		1927.19	-14.1287		1927.19	-16.3247		1927.19	62.4317		1927.19	-27.6927		1927.19	42.5874		1927.19	35.2256		1927.19	-2.61768		1927.19	-27.6927		1927.19	2.1714		1927.19	-14.0452		1927.19	-14.0452		1927.19	20.2257		1927.19	19.6267
1928.02	49.8879		1928.02	-9.18255		1928.02	-10.4215		1928.02	-13.0843		1928.02	66.7863		1928.02	-24.1736		1928.02	45.3587		1928.02	39.6381		1928.02	-0.619886		1928.02	-24.1736		1928.02	7.38673		1928.02	-10.5877		1928.02	-10.5877		1928.02	23.7947		1928.02	24.3444
1928.86	50.7044		1928.86	-7.56655		1928.86	-7.80952		1928.86	-10.8162		1928.86	70.124		1928.86	-21.6266		1928.86	46.9759		1928.86	42.8842		1928.86	0.458457		1928.86	-21.6266		1928.86	11.5671		1928.86	-8.16947		1928.86	-8.16947		1928.86	26.2746		1928.86	27.9732
1929.69	53.3734		1929.69	-4.03502		1929.69	-3.36384		1929.69	-6.58976		1929.69	75.3743		1929.69	-17.1215		1929.69	50.3737		1929.69	47.8941		1929.69	3.54914		1929.69	-17.1215		1929.69	17.6361		1929.69	-3.86331		1929.69	-3.86331		1929.69	30.5963		1929.69	33.4411
1930.53	55.9299		1930.53	-0.566338		1930.53	0.936023		1930.53	-2.38388		1930.53	80.5569		1930.53	-12.6362		1930.53	53.5774		1930.53	52.688		1930.53	6.67489		1930.53	-12.6362		1930.53	23.6085		1930.53	0.349559		1930.53	0.349559		1930.53	34.7822		1930.53	38.7672
1931.36	55.2058		1931.36	-0.340684		1931.36	1.90683		1931.36	-1.38049		1931.36	82.4882		1931.36	-11.3528		1931.36	53.4066		1931.36	54.0829		1931.36	6.65542		1931.36	-11.3528		1931.36	26.2952		1931.36	1.28422		1931.36	1.28422		1931.36	35.651		1931.36	40.7673
1932.19	52.2418		1932.19	-2.32829		1932.19	0.575526		1932.19	-2.552		1932.19	82.1948		1932.19	-12.2427		1932.19	50.8885		1932.19	53.1058		1932.19	4.51948		1932.19	-12.2427		1932.19	26.7179		1932.19	-0.034086		1932.19	-0.034086		1932.19	34.2315		1932.19	40.4674
1933.03	48.4977		1933.03	-5.07931		1933.03	-1.61285		1933.03	-4.45257		1933.03	81.1208		1933.03	-13.8596		1933.03	47.4684		1933.03	51.2016		1933.03	1.71468		1933.03	-13.8596		1933.03	26.3157		1933.03	-2.16201		1933.03	-2.16201		1933.03	31.9708		1933.03	39.3112
1933.86	45.4136		1933.86	-7.16324		1933.86	-3.23238		1933.86	-5.65541		1933.86	80.6921		1933.86	-14.776		1933.86	44.5719		1933.86	49.7964		1933.86	-0.330972		1933.86	-14.776		1933.86	26.5094		1933.86	-3.6753		1933.86	-3.6753		1933.86	30.2967		1933.86	38.7238
1934.69	44.8189		1934.69	-6.76028		1934.69	-2.46822		1934.69	-4.34497		1934.69	82.7225		1934.69	-13.176		1934.69	44.0144		1934.69	50.7049		1934.69	0.199782		1934.69	-13.176		1934.69	29.1077		1934.69	-2.76082		1934.69	-2.76082		1934.69	31.0259		1934.69	40.5187
1935.53	43.8435		1935.53	-6.75001		1935.53	-2.20464		1935.53	-3.40453		1935.53	84.3276		1935.53	-11.942		1935.53	42.9109		1935.53	51.0429		1935.53	0.424905		1935.53	-11.942		1935.53	31.2213		1935.53	-2.3045		1935.53	-2.3045		1935.53	31.2761		1935.53	41.8109
1936.36	44.5421		1936.36	-5.08742		1936.36	-0.40147		1936.36	-0.793326		1936.36	87.5465		1936.36	-9.03282		1936.36	43.302		1936.36	52.8505		1936.36	2.38684		1936.36	-9.03282		1936.36	34.8843		1936.36	-0.267889		1936.36	-0.267889		1936.36	33.0894		1936.36	44.6391
1937.19	41.8668		1937.19	-6.82975		1937.19	-2.12071		1937.19	-1.57228		1937.19	87.3173		1937.19	-9.50873		1937.19	40.1248		1937.19	51.0658		1937.19	1.02595		1937.19	-9.50873		1937.19	35.0296		1937.19	-1.7146		1937.19	-1.7146		1937.19	31.4057		1937.19	43.9406
1938.03	35.6965		1938.03	-12.108		1938.03	-7.49814		1938.03	-5.87665		1938.03	83.5032		1938.03	-13.5045		1938.03	33.2437		1938.03	45.5529		1938.03	-3.7914		1938.03	-13.5045		1938.03	31.5153		1938.03	-6.78218		1938.03	-6.78218		1938.03	26.0911		1938.03	39.5782
1938.86	26.76		1938.86	-20.2024		1938.86	-15.8183		1938.86	-12.9904		1938.86	76.8188		1938.86	-20.3033		1938.86	23.3725		1938.86	37.0268		1938.86	-11.3478		1938.86	-20.3033		1938.86	25.0514		1938.86	-14.7568		1938.86	-14.7568		1938.86	17.8631		1938.86	32.2666
1939.69	17.3038		1939.69	-28.8778		1939.69	-24.8471		1939.69	-20.6824		1939.69	69.4952		1939.69	-27.6725		1939.69	12.7431		1939.69	27.7193		1939.69	-19.4107		1939.69	-27.6725		1939.69	17.8636		1939.69	-23.4061		1939.69	-23.4061		1939.69	8.95757		1939.69	24.2386
1940.52	8.61907		1940.52	-36.8538		1940.52	-33.305		1940.52	-27.6762		1940.52	62.8093		1940.52	-34.333		1940.52	2.63135		1940.52	18.9075		1940.52	-26.7021		1940.52	-34.333		1940.52	11.224		1940.52	-31.452		1940.52	-31.452		1940.52	0.656101		1940.52	16.7728
1941.36	9.38816		1941.36	-35.4596		1941.36	-32.5213		1941.36	-25.3051		1941.36	65.428		1941.36	-31.6159		1941.36	1.70493		1941.36	19.2594		1941.36	-24.5538		1941.36	-31.6159		1941.36	13.7944		1941.36	-30.2258		1941.36	-30.2258		1941.36	1.63118		1941.36	18.5387
1942.19	15.429		1942.19	-28.8886		1942.19	-26.6897		1942.19	-17.7664		1942.19	73.155		1942.19	-23.716		1942.19	5.80728		1942.19	24.6196		1942.19	-17.1617		1942.19	-23.716		1942.19	21.3735		1942.19	-23.9226		1942.19	-23.9226		1942.19	7.69104		1942.19	25.3416
1943.02	21.0951		1943.02	-22.7988		1943.02	-21.4687		1943.02	-10.7216		1943.02	80.3288		1943.02	-16.2923		1943.02	9.3116		1943.02	29.3625		1943.02	-10.1882		1943.02	-16.2923		1943.02	28.2949		1943.02	-18.2026		1943.02	-18.2026		1943.02	13.1792		1943.02	31.5222
1943.85	26.1298		1943.85	-17.4579		1943.85	-17.1261		1943.85	-4.44301		1943.85	86.6694		1943.85	-9.61466		1943.85	11.9952		1943.85	33.266		1943.85	-3.90902		1943.85	-9.61466		1943.85	34.282		1943.85	-13.3355		1943.85	-13.3355		1943.85	17.8297		1943.85	36.8111
1944.68	31.5349		1944.68	-11.8756		1944.68	-12.6722		1944.68	2.0562		1944.68	93.1586		1944.68	-2.69389		1944.68	14.8888		1944.68	37.3626		1944.68	2.65825		1944.68	-2.69389		1944.68	40.3171		1944.68	-8.33311		1944.68	-8.33311		1944.68	22.634		1944.68	42.1974
1945.52	32.0976		1945.52	-11.2321		1945.52	-13.2706		1945.52	3.59156		1945.52	94.6036		1945.52	-0.712068		1945.52	12.8044		1945.52	36.4651		1945.52	4.32578		1945.52	-0.712068		1945.52	41.228		1945.52	-8.36066		1945.52	-8.36066		1945.52	22.4306		1945.52	42.5161
1946.35	30.7905		1946.35	-12.5541		1946.35	-15.9407		1946.35	3.13295		1946.35	93.9669		1946.35	-0.696848		1946.35	8.73448		1946.35	33.5658		1946.35	4.06283		1946.35	-0.696848		1946.35	39.9875		1946.35	-10.4393		1946.35	-10.4393		1946.35	20.2019		1946.35	40.7469
1947.18	28.4951		1947.18	-14.9374		1947.18	-19.7628		1947.18	1.58151		1947.18	92.1422		1947.18	-1.74458		1947.18	3.57909		1947.18	29.566		1947.18	2.77057		1947.18	-1.74458		1947.18	37.5074		1947.18	-13.6508		1947.18	-13.6508		1947.18	16.8696		1947.18	37.8086
1948.01	30.824		1948.01	-12.7528		1948.01	-19.0933		1948.01	4.56337		1948.01	94.7482		1948.01	1.77315		1948.01	2.97079		1948.01	30.0978		1948.01	6.07508		1948.01	1.77315		1948.01	39.4228		1948.01	-12.3535		1948.01	-12.3535		1948.01	18.079		1948.01	39.3433
1948.84	36.2618		1948.84	-7.49928		1948.84	-15.4226		1948.84	10.5769		1948.84	100.276		1948.84	8.35184		1948.84	5.41255		1948.84	33.6649		1948.84	12.4748		1948.84	8.35184		1948.84	44.2355		1948.84	-8.0393		1948.84	-8.0393		1948.84	22.3418		1948.84	43.8599
1949.67	41.6323		1949.67	-2.34337		1949.67	-11.9126		1949.67	16.4528		1949.67	105.556		1949.67	14.8157		1949.67	7.74674		1949.67	37.1103		1949.67	18.8004		1949.67	14.8157		1949.67	48.7757		1949.67	-3.87175		1949.67	-3.87175		1949.67	26.4979		1949.67	48.1954
1950.5	46.4154		1950.5	2.20511		1950.5	-9.07007		1950.5	21.6781		1950.5	110.074		1950.5	20.6427		1950.5	9.47286		1950.5	39.9337		1950.5	24.5389		1950.5	20.6427		1950.5	52.5283		1950.5	-0.359337		1950.5	-0.359337		1950.5	30.0424		1950.5	51.8418
1951.33	50.2692		1951.33	5.81221		1951.33	-7.22419		1951.33	25.9162		1951.33	113.494		1951.33	25.4896		1951.33	10.2671		1951.33	41.8125		1951.33	29.3537		1951.33	25.4896		1951.33	55.1563		1951.33	2.1671		1951.33	2.1671		1951.33	32.6481		1951.33	54.469
1952.16	49.4876		1952.16	4.78028		1952.16	-10.0683		1952.16	25.4666		1952.16	112.118		1952.16	25.6489		1952.16	6.44494		1952.16	39.0595		1952.16	29.5444		1952.16	25.6489		1952.16	52.9583		1952.16	0.012646		1952.16	0.012646		1952.16	30.6235		1952.16	52.3827
1953	47.394		1953	2.43339		1953	-14.2662		1953	23.6506		1953	109.274		1953	24.4426		1953	1.35294		1953	35.0176		1953	28.4323		1953	24.4426		1953	49.2625		1953	-3.48812		1953	-3.48812		1953	27.3067		1953	48.9179
1953.83	43.8406		1953.83	-1.3715		1953.83	-19.9523		1953.83	20.3221		1953.83	104.821		1953.83	21.7213		1953.83	-5.13189		1953.83	29.5585		1953.83	25.8712		1953.83	21.7213		1953.83	43.9263		1953.83	-8.47146		1953.83	-8.47146		1953.83	22.5651		1953.83	43.9391
1954.66	43.2427		1954.66	-2.2181		1954.66	-22.6988		1954.66	19.8947		1954.66	103.181		1954.66	21.8988		1954.66	-8.571		1954.66	27.1165		1954.66	26.2747		1954.66	21.8988		1954.66	41.3697		1954.66	-10.5111		1954.66	-10.5111		1954.66	20.8285		1954.66	41.873
1955.49	45.6274		1955.49	-0.077037		1955.49	-22.4655		1955.49	22.3949		1955.49	104.387		1955.49	25.001		1955.49	-8.9134		1955.49	27.7382		1955.49	29.6695		1955.49	25.001		1955.49	41.6249		1955.49	-9.56855		1955.49	-9.56855		1955.49	22.1388		1955.49	42.7589
1956.32	49.3102		1956.32	3.36896		1956.32	-20.9244		1956.32	26.1372		1956.32	106.762		1956.32	29.3417		1956.32	-7.82031		1956.32	29.7581		1956.32	34.3699		1956.32	29.3417		1956.32	43.0118		1956.32	-7.3173		1956.32	-7.3173		1956.32	24.8261		1956.32	44.9237
1957.15	46.7262		1957.15	0.55705		1957.15	-25.6277		1957.15	23.556		1957.15	102.745		1957.15	27.3546		1957.15	-12.8293		1957.15	25.6303		1957.15	32.8105		1957.15	27.3546		1957.15	37.9703		1957.15	-11.3112		1957.15	-11.3112		1957.15	21.3402		1957.15	40.8143
1957.98	42.3073		1957.98	-4.0787		1957.98	-32.13		1957.98	19.0823		1957.98	96.7765		1957.98	23.4702		1957.98	-19.4726		1957.98	19.8065		1957.98	29.4221		1957.98	23.4702		1957.98	30.9379		1957.98	-17.1067		1957.98	-17.1067		1957.98	16.128		1957.98	34.8748
1958.81	36.962		1958.81	-9.62782		1958.81	-39.5427		1958.81	13.6239		1958.81	89.7704		1958.81	18.5955		1958.81	-26.8058		1958.81	13.2141		1958.81	25.1127		1958.81	18.5955		1958.81	22.8274		1958.81	-23.8063		1958.81	-23.8063		1958.81	10.08		1958.81	27.9928
1959.64	31.2115		1959.64	-15.5671		1959.64	-47.3837		1959.64	7.70122		1959.64	82.2544		1959.64	13.2503		1959.64	-34.2805		1959.64	6.39347		1959.64	20.4025		1959.64	13.2503		1959.64	14.1652		1959.64	-30.9056		1959.64	-30.9056		1959.64	3.68046		1959.64	20.6494
1960.47	28.1518		1960.47	-18.7986		1960.47	-52.6032		1960.47	4.40922		1960.47	77.3305		1960.47	10.5289		1960.47	-38.7899		1960.47	2.44019		1960.47	18.3867		1960.47	10.5289		1960.47	8.05162		1960.47	-35.3306		1960.47	-35.3306		1960.47	-0.019152		1960.47	15.8933
1961.29	29.8661		1961.29	-17.237		1961.29	-53.1627		1961.29	5.83057		1961.29	77.0882		1961.29	12.5136		1961.29	-38.2595		1961.29	3.42097		1961.29	21.148		1961.29	12.5136		1961.29	6.5747		1961.29	-35.0188		1961.29	-35.0188		1961.29	1.02184		1961.29	15.7622
1962.12	36.5021		1962.12	-10.7327		1962.12	-48.9532		1962.12	12.112		1962.12	81.6818		1962.12	19.3501		1962.12	-32.5531		1962.12	9.46342		1962.12	28.8329		1962.12	19.3501		1962.12	9.88764		1962.12	-29.8427		1962.12	-29.8427		1962.12	6.90838		1962.12	20.3637
1962.95	46.7683		1962.95	-0.575217		1962.95	-41.303		1962.95	21.9612		1962.95	89.8258		1962.95	29.7456		1962.95	-22.9733		1962.95	19.2564		1962.95	40.1492		1962.95	29.7456		1962.95	16.7033		1962.95	-21.1148		1962.95	-21.1148		1962.95	16.3062		1962.95	28.3686
1963.78	56.5328		1963.78	9.09662		1963.78	-34.3869		1963.78	31.2381		1963.78	97.3872		1963.78	39.5592		1963.78	-13.6707		1963.78	28.6411		1963.78	50.9584		1963.78	39.5592		1963.78	22.8872		1963.78	-12.9949		1963.78	-12.9949		1963.78	25.0332		1963.78	35.6011
1964.61	65.8451		1964.61	18.32		1964.61	-28.2		1964.61	39.9821		1964.61	104.413		1964.61	48.8301		1964.61	-4.61581		1964.61	37.6385		1964.61	61.3018		1964.61	48.8301		1964.61	28.4845		1964.61	-5.46332		1964.61	-5.46332		1964.61	33.0874		1964.61	42.0651
1965.44	69.5601		1965.44	21.9355		1965.44	-27.9336		1965.44	43.0368		1965.44	105.752		1965.44	52.4008		1965.44	-0.975756		1965.44	41.0732		1965.44	66.0252		1965.44	52.4008		1965.44	28.3442		1965.44	-3.69626		1965.44	-3.69626		1965.44	35.2702		1965.44	42.5681
1966.27	69.7767		1966.27	22.0277		1966.27	-31.5349		1966.27	42.4896		1966.27	103.501		1966.27	52.3584		1966.27	-0.673431		1966.27	41.0142		1966.27	67.2181		1966.27	52.3584		1966.27	24.5596		1966.27	-5.62597		1966.27	-5.62597		1966.27	33.6276		1966.27	39.1619
1967.1	70.4593		1967.1	22.5464		1967.1	-35.0852		1967.1	42.2941		1967.1	101.62		1967.1	52.6556		1967.1	0.234129		1967.1	41.3964		1967.1	68.8363		1967.1	52.6556		1967.1	21.0896		1967.1	-7.31872		1967.1	-7.31872		1967.1	32.0712		1967.1	35.7644
1967.93	69.4116		1967.93	21.2799		1967.93	-40.8266		1967.93	40.2427		1967.93	97.9074		1967.93	51.0842		1967.93	-0.471175		1967.93	39.9935		1967.93	68.6742		1967.93	51.0842		1967.93	15.7324		1967.93	-11.0017		1967.93	-11.0017		1967.93	28.3519		1967.93	30.1321
1968.75	68.3705		1968.75	19.9496		1968.75	-47.0688		1968.75	38.0608		1968.75	94.0963		1968.75	49.3693		1968.75	-1.07409		1968.75	38.5126		1968.75	68.4599		1968.75	49.3693		1968.75	10.2185		1968.75	-14.9694		1968.75	-14.9694		1968.75	24.1533		1968.75	23.9545
1969.58	69.5061		1969.58	20.7212		1969.58	-51.6859		1969.58	37.9187		1969.58	92.3536		1969.58	49.6693		1969.58	0.571177		1969.58	39.0944		1969.58	70.3649		1969.58	49.6693		1969.58	6.71396		1969.58	-17.0816		1969.58	-17.0816		1969.58	21.5937		1969.58	19.3564
1970.41	73.0241		1970.41	23.7968		1970.41	-54.5181		1970.41	40.021		1970.41	92.8841		1970.41	52.1823		1970.41	4.64629		1970.41	41.9201		1970.41	74.5965		1970.41	52.1823		1970.41	5.41864		1970.41	-17.1632		1970.41	-17.1632		1970.41	20.8261		1970.41	16.4965
1971.24	76.8114		1971.24	27.0707		1971.24	-57.7141		1971.24	42.2648		1971.24	93.5831		1971.24	54.7969		1971.24	9.02617		1971.24	44.867		1971.24	79.0538		1971.24	54.7969		1971.24	4.22407		1971.24	-17.3481		1971.24	-17.3481		1971.24	19.695		1971.24	13.2251
1972.07	82.8721		1972.07	32.5428		1972.07	-59.3055		1972.07	46.6528		1972.07	96.4536		1972.07	59.5099		1972.07	15.7051		1972.07	49.9337		1972.07	85.7415		1972.07	59.5099		1972.07	5.12857		1972.07	-15.653		1972.07	-15.653		1972.07	20.1617		1972.07	11.5096
1972.89	95.3519		1972.89	44.3525		1972.89	-55.1591		1972.89	57.3265		1972.89	105.647		1972.89	70.4577		1972.89	28.8194		1972.89	61.2596		1972.89	98.8035		1972.89	70.4577		1972.89	12.2706		1972.89	-7.92977		1972.89	-7.92977		1972.89	26.3524		1972.89	15.4822
1973.72	111.337		1973.72	59.5852		1973.72	-48.1917		1973.72	71.3745		1973.72	118.255		1973.72	84.7232		1973.72	45.4453		1973.72	75.9251		1973.72	115.33		1973.72	84.7232		1973.72	22.7349		1973.72	2.91962		1973.72	2.91962		1973.72	35.3435		1973.72	22.225
1974.55	129.092		1974.55	76.5077		1974.55	-40.112		1974.55	87.0658		1974.55	132.553		1974.55	100.58		1974.55	63.8524		1974.55	92.2038		1974.55	133.589		1974.55	100.58		1974.55	34.797		1974.55	15.1841		1974.55	15.1841		1974.55	45.4192		1974.55	30.0283
1975.38	147.211		1975.38	93.7178		1975.38	-32.2745		1975.38	103.001		1975.38	147.14		1975.38	116.63		1975.38	82.6347		1975.38	108.694		1975.38	152.175		1975.38	116.63		1975.38	47.0609		1975.38	27.481		1975.38	27.481		1975.38	55.218		1975.38	37.5365
1976.2	166.055		1976.2	111.582		1976.2	-24.261		1976.2	119.55		1976.2	162.387		1976.2	133.244		1976.2	102.16		1976.2	125.766		1976.2	171.449		1976.2	133.244		1976.2	59.8996		1976.2	40.1967		1976.2	40.1967		1976.2	65.1513		1976.2	45.1669
1977.03	183.741		1977.03	128.224		1977.03	-17.8988		1977.03	134.836		1977.03	176.417		1977.03	148.549		1977.03	120.55		1977.03	141.547		1977.03	189.529		1977.03	148.549		1977.03	71.441		1977.03	51.4725		1977.03	51.4725		1977.03	73.3848		1977.03	51.0911
1977.86	199.079		1977.86	142.456		1977.86	-14.3213		1977.86	147.679		1977.86	188.05		1977.86	161.364		1977.86	136.619		1977.86	154.855		1977.86	205.228		1977.86	161.364		1977.86	80.5069		1977.86	60.1433		1977.86	60.1433		1977.86	78.7781		1977.86	54.1746
1978.68	220.19		1978.68	162.406		1978.68	-5.35253		1978.68	166.205		1978.68	205.413		1978.68	179.818		1978.68	158.493		1978.68	173.819		1978.68	226.666		1978.68	179.818		1978.68	95.2285		1978.68	74.3539		1978.68	74.3539		1978.68	89.5003		1978.68	62.5925
1979.51	240.634		1979.51	181.638		1979.51	2.62298		1979.51	183.983		1979.51	222.074		1979.51	197.481		1979.51	179.736		1979.51	192.008		1979.51	247.406		1979.51	197.481		1979.51	109.177		1979.51	87.6882		1979.51	87.6882		1979.51	99.1599		1979.51	69.9591
1980.34	261.776		1980.34	201.523		1980.34	11.0279		1980.34	202.386		1980.34	239.407		1980.34	215.728		1980.34	201.719		1980.34	210.796		1980.34	268.814		1980.34	215.728		1980.34	123.729		1980.34	101.537		1980.34	101.537		1980.34	109.173		1980.34	77.6961
1981.16	285.583		1981.16	224.034		1981.16	21.8847		1981.16	223.388		1981.16	259.387		1981.16	236.536		1981.16	226.415		1981.16	232.159		1981.16	292.859		1981.16	236.536		1981.16	140.864		1981.16	117.893		1981.16	117.893		1981.16	121.554		1981.16	87.825
1981.99	309.807		1981.99	246.924		1981.99	32.9993		1981.99	244.749		1981.99	279.772		1981.99	257.663		1981.99	251.576		1981.99	253.857		1981.99	317.293		1981.99	257.663		1981.99	158.342		1981.99	134.529		1981.99	134.529		1981.99	134.104		1981.99	98.1506
1982.82	327.652		1982.82	263.406		1982.82	37.6329		1982.82	259.68		1982.82	293.775		1982.82	272.325		1982.82	270.415		1982.82	269.102		1982.82	335.322		1982.82	272.325		1982.82	169.381		1982.82	144.676		1982.82	144.676		1982.82	140.075		1982.82	101.933
1983.64	342.018		1983.64	276.385		1983.64	38.7416		1983.64	271.089		1983.64	304.305		1983.64	283.431		1983.64	285.836		1983.64	280.805		1983.64	349.848		1983.64	283.431		1983.64	176.892		1983.64	151.258		1983.64	151.258		1983.64	142.418		1983.64	102.128
1984.47	351.449		1984.47	284.407		1984.47	34.9285		1984.47	277.528		1984.47	309.91		1984.47	289.533		1984.47	296.387		1984.47	287.516		1984.47	359.414		1984.47	289.533		1984.47	179.433		1984.47	152.847		1984.47	152.847		1984.47	139.728		1984.47	97.3364
1985.29	362.398		1985.29	293.932		1985.29	32.7201		1985.29	285.457		1985.29	317.055		1985.29	297.093		1985.29	308.526		1985.29	295.697		1985.29	370.477		1985.29	297.093		1985.29	183.487		1985.29	155.939		1985.29	155.939		1985.29	138.525		1985.29	94.0845
1986.12	373.998		1986.12	304.097		1986.12	31.3223		1986.12	294.016		1986.12	324.878		1986.12	305.255		1986.12	321.391		1986.12	304.491		1986.12	382.17		1986.12	305.255		1986.12	188.214		1986.12	159.709		1986.12	159.709		1986.12	138.008		1986.12	91.5772
1986.94	388.888		1986.94	317.548		1986.94	33.4484		1986.94	305.854		1986.94	336.027		1986.94	316.665		1986.94	337.625		1986.94	316.544		1986.94	397.134		1986.94	316.665		1986.94	196.285		1986.94	166.837		1986.94	166.837		1986.94	140.884		1986.94	92.5265
1987.77	400.308		1987.77	327.528		1987.77	32.4122		1987.77	314.216		1987.77	343.75		1987.77	324.575		1987.77	350.476		1987.77	325.107		1987.77	408.61		1987.77	324.575		1987.77	200.968		1987.77	170.608		1987.77	170.608		1987.77	140.46		1987.77	90.2454
1988.59	407.96		1988.59	333.744		1988.59	27.9871		1988.59	318.812		1988.59	347.755		1988.59	328.692		1988.59	359.647		1988.59	329.887		1988.59	416.3		1988.59	328.692		1988.59	201.993		1988.59	170.763		1988.59	170.763		1988.59	136.501		1988.59	84.5062
1989.42	409.222		1989.42	333.581		1989.42	17.6274		1989.42	317.03		1989.42	345.431		1989.42	326.408		1989.42	362.524		1989.42	328.274		1989.42	417.586		1989.42	326.408		1989.42	196.769		1989.42	164.726		1989.42	164.726		1989.42	126.456		1989.42	72.7621
1990.25	405.701		1990.25	328.649		1990.25	3.01119		1990.25	310.481		1990.25	338.389		1990.25	319.335		1990.25	360.718		1990.25	321.881		1990.25	414.074		1990.25	319.335		1990.25	186.931		1990.25	154.143		1990.25	154.143		1990.25	111.995		1990.25	56.6903
1991.07	397.769		1991.07	319.326		1991.07	-15.4151		1991.07	299.547		1991.07	327.011		1991.07	307.857		1991.07	354.606		1991.07	311.09		1991.07	406.139		1991.07	307.857		1991.07	172.881		1991.07	139.43		1991.07	139.43		1991.07	93.5593		1991.07	36.7362
1991.89	388.163		1991.89	308.353		1991.89	-34.842		1991.89	286.971		1991.89	314.042		1991.89	294.718		1991.89	346.931		1991.89	298.646		1991.89	396.518		1991.89	294.718		1991.89	157.384		1991.89	123.366		1991.89	123.366		1991.89	73.9501		1991.89	15.7081
1992.72	383.628		1992.72	302.481		1992.72	-48.4714		1992.72	279.507		1992.72	306.233		1992.72	286.674		1992.72	344.442		1992.72	291.302		1992.72	391.958		1992.72	286.674		1992.72	147.215		1992.72	112.738		1992.72	112.738		1992.72	59.9593		1992.72	0.403424
1993.54	386.479		1993.54	304.03		1993.54	-53.9318		1993.54	279.478		1993.54	305.909		1993.54	286.049		1993.54	349.462		1993.54	291.384		1993.54	394.776		1993.54	286.049		1993.54	144.718		1993.54	109.904		1993.54	109.904		1993.54	53.954		1993.54	-6.80491
1994.37	390.284		1994.37	306.572		1994.37	-57.6138		1994.37	280.456		1994.37	306.643		1994.37	286.418		1994.37	355.561		1994.37	292.466		1994.37	398.539		1994.37	286.418		1994.37	143.489		1994.37	108.472		1994.37	108.472		1994.37	49.5442		1994.37	-12.3012
1995.19	403.933		1995.19	319.002		1995.19	-50.5812		1995.19	291.342		1995.19	317.335		1995.19	296.682		1995.19	371.636		1995.19	303.447		1995.19	412.14		1995.19	296.682		1995.19	152.448		1995.19	117.376		1995.19	117.376		1995.19	55.6667		1995.19	-7.14279
1996.02	424.375		1996.02	338.275		1996.02	-35.8403		1996.02	309.092		1996.02	334.94		1996.02	313.798		1996.02	394.643		1996.02	321.284		1996.02	432.53		1996.02	313.798		1996.02	168.572		1996.02	133.606		1996.02	133.606		1996.02	69.3163		1996.02	5.67089
1996.84	443.045		1996.84	355.831		1996.84	-21.9255		1996.84	325.148		1996.84	350.902		1996.84	329.212		1996.84	416.021		1996.84	337.423		1996.84	451.144		1996.84	329.212		1996.84	183.327		1996.84	148.625		1996.84	148.625		1996.84	81.9592		1996.84	17.6119
1997.67	461.278		1997.67	373.009		1997.67	-7.47614		1997.67	340.852		1997.67	366.564		1997.67	344.265		1997.67	437.112		1997.67	353.205		1997.67	469.319		1997.67	344.265		1997.67	198.074		1997.67	163.792		1997.67	163.792		1997.67	94.9572		1997.67	30.0478
1998.49	480.626		1998.49	391.366		1998.49	9.08305		1998.49	357.764		1998.49	383.484		1998.49	360.521		1998.49	459.472		1998.49	370.191		1998.49	488.608		1998.49	360.521		1998.49	214.396		1998.49	180.678		1998.49	180.678		1998.49	109.886		1998.49	44.5602
1999.31	503.551		1999.31	413.368		1999.31	30.2376		1999.31	378.352		1999.31	404.132		1999.31	380.449		1999.31	485.554		1999.31	390.85		1999.31	511.474		1999.31	380.449		1999.31	234.782		1999.31	201.766		1999.31	201.766		1999.31	129.233		1999.31	63.6413
2000.14	531.758		2000.14	440.727		2000.14	57.7179		2000.14	404.331		2000.14	430.222		2000.14	405.764		2000.14	517.052		2000.14	416.899		2000.14	539.624		2000.14	405.764		2000.14	260.968		2000.14	228.784		2000.14	228.784		2000.14	154.728		2000.14	89.0282
2000.96	558.367		2000.96	466.567		2000.96	84.6668		2000.96	428.828		2000.96	454.88		2000.96	429.595		2000.96	547.072		2000.96	441.465		2000.96	566.178		2000.96	429.595		2000.96	286.102		2000.96	254.872		2000.96	254.872		2000.96	179.515		2000.96	113.871
2001.78	582.149		2001.78	489.665		2001.78	109.88		2001.78	450.621		2001.78	476.887		2001.78	450.723		2001.78	574.371		2001.78	463.327		2001.78	589.911		2001.78	450.723		2001.78	308.984		2001.78	278.823		2001.78	278.823		2001.78	202.392		2001.78	136.97
2002.61	597.256		2002.61	504.175		2002.61	127.532		2002.61	463.868		2002.61	490.4		2002.61	463.306		2002.61	593.084		2002.61	476.644		2002.61	604.973		2002.61	463.306		2002.61	323.793		2002.61	294.808		2002.61	294.808		2002.61	217.532		2002.61	152.508
2003.43	600.88		2003.43	507.297		2003.43	134.779		2003.43	465.77		2003.43	492.62		2003.43	464.548		2003.43	600.394		2003.43	478.619		2003.43	608.56		2003.43	464.548		2003.43	327.69		2003.43	299.981		2003.43	299.981		2003.43	222.094		2003.43	157.648
2004.25	597.351		2004.25	503.364		2004.25	135.945		2004.25	460.665		2004.25	487.884		2004.25	458.787		2004.25	600.614		2004.25	473.589		2004.25	605.001		2004.25	458.787		2004.25	325.006		2004.25	298.664		2004.25	298.664		2004.25	220.403		2004.25	156.72
2005.08	589.124		2005.08	494.837		2005.08	133.453		2005.08	451.013		2005.08	478.656		2005.08	448.486		2005.08	596.188		2005.08	464.018		2005.08	596.754		2005.08	448.486		2005.08	318.166		2005.08	293.275		2005.08	293.275		2005.08	214.88		2005.08	152.153
2005.9	577.193		2005.9	482.716		2005.9	128.252		2005.9	437.819		2005.9	465.936		2005.9	434.651		2005.9	588.095		2005.9	450.909		2005.9	584.815		2005.9	434.651		2005.9	308.144		2005.9	284.78		2005.9	284.78		2005.9	206.487		2005.9	144.904
2006.72	563.47		2006.72	468.914		2006.72	122.199		2006.72	422.999		2006.72	451.644		2006.72	419.199		2006.72	578.234		2006.72	436.18		2006.72	571.095		2006.72	419.199		2006.72	296.828		2006.72	275.061		2006.72	275.061		2006.72	197.092		2006.72	136.835
2007.54	546.386		2007.54	451.87		2007.54	113.671		2007.54	404.994		2007.54	434.22		2007.54	400.573		2007.54	565.024		2007.54	418.273		2007.54	554.027		2007.54	400.573		2007.54	282.631		2007.54	262.521		2007.54	262.521		2007.54	185.088		2007.54	126.33
2008.37	526.51		2008.37	432.158		2008.37	103.179		2008.37	384.379		2008.37	414.239		2008.37	379.35		2008.37	549.02		2008.37	397.765		2008.37	534.183		2008.37	379.35		2008.37	266.099		2008.37	247.7		2008.37	247.7		2008.37	171		2008.37	113.908
2009.19	507.828		2009.19	413.767		2009.19	94.6536		2009.19	365.148		2009.19	395.694		2009.19	359.524		2009.19	534.196		2009.19	378.648		2009.19	515.548		2009.19	359.524		2009.19	251.197		2009.19	234.555		2009.19	234.555		2009.19	158.774		2009.19	103.504
2010.01	491.547		2010.01	397.91		2010.01	89.246		2010.01	348.514		2010.01	379.801		2010.01	342.312		2010.01	521.747		2010.01	362.141		2010.01	499.331		2010.01	342.312		2010.01	239.112		2010.01	224.264		2010.01	224.264		2010.01	149.575		2010.01	96.2765
2010.83	475.991		2010.83	382.916		2010.83	85.2241		2010.83	332.811		2010.83	364.892		2010.83	326.047		2010.83	509.983		2010.83	346.573		2010.83	483.858		2010.83	326.047		2010.83	228.145		2010.83	215.123		2010.83	215.123		2010.83	141.687		2010.83	90.5007
2011.65	456.986		2011.65	364.616		2011.65	78.3585		2011.65	313.87		2011.65	346.799		2011.65	306.564		2011.65	494.718		2011.65	327.781		2011.65	464.956		2011.65	306.564		2011.65	214.102		2011.65	202.929		2011.65	202.929		2011.65	130.894		2011.65	81.9531
2012.48	440.114		2012.48	348.597		2012.48	74.1751		2012.48	297.282		2012.48	331.113		2012.48	289.454		2012.48	481.524		2012.48	311.354		2012.48	448.208		2012.48	289.454		2012.48	202.544		2012.48	193.235		2012.48	193.235		2012.48	122.737		2012.48	76.1662
2013.3	421.605		2013.3	331.093		2013.3	68.8482		2013.3	279.283		2013.3	314.071		2013.3	270.955		2013.3	466.616		2013.3	293.531		2013.3	429.846		2013.3	270.955		2013.3	189.679		2013.3	182.242		2013.3	182.242		2013.3	113.405		2013.3	69.3209
2014.12	401.635		2014.12	312.284		2014.12	62.4967		2014.12	260.057		2014.12	295.855		2014.12	251.252		2014.12	450.159		2014.12	274.495		2014.12	410.046		2014.12	251.252		2014.12	175.661		2014.12	170.096		2014.12	170.096		2014.12	103.032		2014.12	61.5426
2014.94	380.481		2014.94	292.454		2014.94	55.3443		2014.94	239.889		2014.94	276.753		2014.94	230.632		2014.94	432.419		2014.94	254.532		2014.94	389.087		2014.94	230.632		2014.94	160.749		2014.94	157.049		2014.94	157.049		2014.94	91.8549		2014.94	53.0613
2015.76	358.808		2015.76	272.273		2015.76	47.9993		2015.76	219.45		2015.76	257.434		2015.76	209.768		2015.76	414.05		2015.76	234.317		2015.76	367.636		2015.76	209.768		2015.76	145.585		2015.76	143.735		2015.76	143.735		2015.76	80.4975		2015.76	44.4921
2016.58	335.265		2016.58	250.393		2016.58	39.0555		2016.58	197.398		2016.58	236.557		2016.58	187.318		2016.58	393.688		2016.58	212.505		2016.58	344.342		2016.58	187.318		2016.58	128.797		2016.58	128.774		2016.58	128.774		2016.58	67.5681		2016.58	34.4351
2017.4	311.395		2017.4	228.363		2017.4	30.0003		2017.4	175.282		2017.4	215.671		2017.4	164.835		2017.4	372.866		2017.4	190.649		2017.4	320.75		2017.4	164.835		2017.4	111.907		2017.4	113.682		2017.4	113.682		2017.4	54.5686		2017.4	24.3843
2018.22	283.106		2018.22	202.094		2018.22	16.6852		2018.22	149.017		2018.22	190.692		2018.22	138.233		2018.22	347.479		2018.22	164.663		2018.22	292.769		2018.22	138.233		2018.22	90.8013		2018.22	94.337		2018.22	94.337		2018.22	37.365		2018.22	10.1977
2019.05	262.87		2019.05	184.065		2019.05	11.5282		2019.05	131.084		2019.05	174.1		2019.05	119.996		2019.05	329.99		2019.05	147.03		2019.05	272.873		2019.05	119.996		2019.05	77.9324		2019.05	83.1833		2019.05	83.1833		2019.05	28.39		2019.05	4.29974
2019.87	245.989		2019.87	169.582		2019.87	9.77486		2019.87	116.791		2019.87	161.203		2019.87	105.433		2019.87	315.688		2019.87	133.058		2019.87	256.364		2019.87	105.433		2019.87	68.5799		2019.87	75.4934		2019.87	75.4934		2019.87	22.9034		2019.87	1.94236
2020.69	232.982		2020.69	159.17		2020.69	11.8904		2020.69	106.665		2020.69	152.53		2020.69	95.0731		2020.69	305.083		2020.69	123.277		2020.69	243.763		2020.69	95.0731		2020.69	63.2435		2020.69	71.7595		2020.69	71.7595		2020.69	21.3851		2020.69	3.59732
2021.51	220.271		2021.51	149.254		2021.51	14.2404		2021.51	97.1353		2021.51	144.508		2021.51	85.3465		2021.51	294.586		2021.51	114.115		2021.51	231.494		2021.51	85.3465		2021.51	58.3233		2021.51	68.3741		2021.51	68.3741		2021.51	20.2153		2021.51	5.63678
2022.33	206.988		2022.33	138.971		2022.33	15.9011		2022.33	87.3399		2022.33	136.278		2022.33	75.3931		2022.33	283.318		2022.33	104.712		2022.33	218.689		2022.33	75.3931		2022.33	52.9294		2022.33	64.44		2022.33	64.44		2022.33	18.4844		2022.33	7.14323
2023.15	191.527		2023.15	126.721		2023.15	15.2126		2023.15	75.6816		2023.15	126.24		2023.15	63.6171		2023.15	269.663		2023.15	93.4714		2023.15	203.743		2023.15	63.6171		2023.15	45.4364		2023.15	58.3241		2023.15	58.3241		2023.15	14.5473		2023.15	6.46337
2023.97	178.132		2023.97	116.752		2023.97	16.3641		2023.97	66.4119		2023.97	118.648		2023.97	54.2715		2023.97	257.855		2023.97	84.6461		2023.97	190.904		2023.97	54.2715		2023.97	40.0676		2023.97	54.2423		2023.97	54.2423		2023.97	12.6073		2023.97	7.79267
2024.79	158.569		2024.79	100.836		2024.79	11.0676		2024.79	51.304		2024.79	105.275		2024.79	39.1311		2024.79	239.663		2024.79	70.0226		2024.79	171.937		2024.79	39.1311		2024.79	28.5685		2024.79	43.9327		2024.79	43.9327		2024.79	4.39072		2024.79	2.8499
2025.61	140.631		2025.61	86.7689		2025.61	7.05655		2025.61	38.1561		2025.61	93.918		2025.61	25.9957		2025.61	222.929		2025.61	57.4615		2025.61	154.635		2025.61	25.9957		2025.61	18.7084		2025.61	35.1567		2025.61	35.1567		2025.61	-2.35381		2025.61	-0.625353
2026.43	123.317		2026.43	73.5555		2026.43	3.27823		2026.43	25.9766		2026.43	83.5867		2026.43	13.8749		2026.43	206.718		2026.43	46.0455		2026.43	138.001		2026.43	13.8749		2026.43	9.46776		2026.43	26.8877		2026.43	26.8877		2026.43	-8.66502		2026.43	-3.67928
2027.25	108.471		2027.25	63.0441		2027.25	1.52098		2027.25	16.6158		2027.25	76.1314		2027.25	4.62089		2027.25	192.865		2027.25	37.641		2027.25	123.879		2027.25	4.62089		2027.25	2.66907		2027.25	20.9406		2027.25	20.9406		2027.25	-12.7402		2027.25	-4.51713
2028.07	90.7515		2028.07	49.8982		2028.07	-3.61149		2028.07	4.73947		2028.07	66.218		2028.07	-7.09915		2028.07	176.003		2028.07	26.7828		2028.07	106.929		2028.07	-7.09915		2028.07	-7.04991		2028.07	11.9456		2028.07	11.9456		2028.07	-19.9612		2028.07	-8.52879
2028.89	76.9254		2028.89	40.8899		2028.89	-5.41183		2028.89	-2.87754		2028.89	60.6216		2028.89	-14.5142		2028.89	162.861		2028.89	20.09		2028.89	93.9195		2028.89	-14.5142		2028.89	-12.9478		2028.89	6.63677		2028.89	6.63677		2028.89	-23.6063		2028.89	-9.00047
2029.71	66.8145		2029.71	35.8453		2029.71	-4.11373		2029.71	-6.40675		2029.71	59.1707		2029.71	-17.8		2029.71	153.222		2029.71	17.2364		2029.71	84.6728		2029.71	-17.8		2029.71	-15.2297		2029.71	4.80148		2029.71	4.80148		2029.71	-23.8949		2029.71	-6.15949
2030.52	62.5593		2030.52	36.8905		2030.52	2.47864		2030.52	-3.71972		2030.52	64.0136		2030.52	-14.814		2030.52	149.19		2030.52	20.2149		2030.52	81.3116		2030.52	-14.814		2030.52	-11.6855		2030.52	8.6446		2030.52	8.6446		2030.52	-18.6184		2030.52	2.1964
2031.34	55.7973		2031.34	35.6154		2031.34	5.94977		2031.34	-3.26373		2031.34	66.7187		2031.34	-13.9931		2031.34	142.291		2031.34	20.4392		2031.34	75.3827		2031.34	-13.9931		2031.34	-10.744		2031.34	9.73973		2031.34	9.73973		2031.34	-16.1979		2031.34	7.63941
2032.16	53.7295		2032.16	39.0969		2032.16	13.386		2032.16	2.00902		2032.16	74.3037		2032.16	-8.32512		2032.16	139.499		2032.16	24.7627		2032.16	73.9279		2032.16	-8.32512		2032.16	-5.33684		2032.16	15.159		2032.16	15.159		2032.16	-9.5561		2032.16	17.2408
2032.98	53.0858		2032.98	43.9409		2032.98	21.3813		2032.98	8.66198		2032.98	83.3015		2032.98	-1.28278		2032.98	137.3		2032.98	29.5581		2032.98	73.5036		2032.98	-1.28278		2032.98	1.1074		2032.98	21.4777		2032.98	21.4777		2032.98	-2.11261		2032.98	27.5753
2033.8	57.7167		2033.8	53.8658		2033.8	33.6462		2033.8	20.3935		2033.8	97.3622		2033.8	10.7792		2033.8	139.305		2033.8	38.3129		2033.8	77.672		2033.8	10.7792		2033.8	12.2782		2033.8	32.3889		2033.8	32.3889		2033.8	9.83074		2033.8	42.334
2034.62	60.0942		2034.62	61.3106		2034.62	42.6325		2034.62	29.6425		2034.62	108.815		2034.62	20.247		2034.62	138.058		2034.62	43.2308		2034.62	78.7909		2034.62	20.247		2034.62	20.6058		2034.62	40.3269		2034.62	40.3269		2034.62	18.7133		2034.62	53.9505
2035.44	62.5588		2035.44	68.5326		2035.44	50.6575		2035.44	38.6692		2035.44	119.888		2035.44	29.3728		2035.44	135.814		2035.44	46.732		2035.44	78.9848		2035.44	29.3728		2035.44	28.3862		2035.44	47.5914		2035.44	47.5914		2035.44	26.8401		2035.44	64.7236
2036.25	59.6008		2036.25	69.9488		2036.25	52.2286		2036.25	41.8933		2036.25	124.969		2036.25	32.5984		2036.25	127.221		2036.25	43.5144		2036.25	72.6872		2036.25	32.5984		2036.25	30.1054		2036.25	48.6722		2036.25	48.6722		2036.25	28.706		2036.25	69.1421
2037.07	51.8612		2037.07	66.1089		2037.07	47.9942		2037.07	39.8667		2037.07	124.595		2037.07	30.5072		2037.07	113.288		2037.07	34.5046		2037.07	60.5375		2037.07	30.5072		2037.07	26.3905		2037.07	44.2004		2037.07	44.2004		2037.07	24.9471		2037.07	67.836
2037.89	38.3086		2037.89	55.8921		2037.89	36.9307		2037.89	31.4715		2037.89	117.632		2037.89	22.0108		2037.89	93.3823		2037.89	18.9355		2037.89	41.5297		2037.89	22.0108		2037.89	16.1969		2037.89	33.1346		2037.89	33.1346		2037.89	14.5275		2037.89	59.7635
2038.71	28.1634		2038.71	48.4284		2038.71	28.2654		2038.71	25.8396		2038.71	113.195		2038.71	16.2706		2038.71	77.1289		2038.71	6.2929		2038.71	24.9067		2038.71	16.2706		2038.71	8.73022		2038.71	24.6849		2038.71	24.6849		2038.71	6.66202		2038.71	54.1326
2039.53	16.8941		2039.53	39.0973		2039.53	17.4792		2039.53	18.3532		2039.53	106.65		2039.53	8.70285		2039.53	60.3959		2039.53	-7.69068		2039.53	6.24996		2039.53	8.70285		2039.53	-0.549567		2039.53	14.3148		2039.53	14.3148		2039.53	-3.18063		2039.53	46.4062
2040.34	11.4499		2040.34	34.7584		2040.34	11.5444		2040.34	15.8746		2040.34	104.843		2040.34	6.21479		2040.34	50.5329		2040.34	-15.8019		2040.34	-7.36902		2040.34	6.21479		2040.34	-4.69157		2040.34	8.97887		2040.34	8.97887		2040.34	-8.04062		2040.34	43.538
2041.16	9.12168		2041.16	32.6134		2041.16	7.77638		2041.16	15.6078		2041.16	104.961		2041.16	6.05684		2041.16	44.9165		2041.16	-20.8007		2041.16	-18.5126		2041.16	6.05684		2041.16	-6.40159		2041.16	5.97522		2041.16	5.97522		2041.16	-10.6149		2041.16	42.8251
2041.98	9.41484		2041.98	31.9658		2041.98	5.59197		2041.98	16.8589		2041.98	106.293		2041.98	7.58161		2041.98	43.0532		2041.98	-23.317		2041.98	-27.6485		2041.98	7.58161		2041.98	-6.28353		2041.98	4.70347		2041.98	4.70347		2041.98	-11.4986		2041.98	43.6663
2042.8	7.81579		2042.8	27.9217		2042.8	0.211521		2042.8	14.7363		2042.8	103.932		2042.8	5.94349		2042.8	39.998		2042.8	-27.9509		2042.8	-39.4384		2042.8	5.94349		2042.8	-9.13894		2042.8	0.36626		2042.8	0.36626		2042.8	-15.4841		2042.8	41.2626
2043.61	9.12158		2043.61	25.0972		2043.61	-3.63564		2043.61	13.8585		2043.61	102.48		2043.61	5.80759		2043.61	40.1193		2043.61	-29.6142		2043.61	-48.9112		2043.61	5.80759		2043.61	-10.2593		2043.61	-2.32432		2043.61	-2.32432		2043.61	-17.8542		2043.61	40.3254
2044.43	12.2475		2044.43	22.5012		2044.43	-6.82734		2044.43	13.237		2044.43	100.931		2044.43	6.23139		2044.43	42.1487		2044.43	-28.7616		2044.43	-56.5473		2044.43	6.23139		2044.43	-10.5435		2044.43	-4.26344		2044.43	-4.26344		2044.43	-19.499		2044.43	39.9586
2045.25	18.3443		2045.25	21.4163		2045.25	-8.01205		2045.25	14.1572		2045.25	100.555		2045.25	8.54679		2045.25	47.133		2045.25	-23.5871		2045.25	-60.5312		2045.25	8.54679		2045.25	-8.66083		2045.25	-4.11674		2045.25	-4.11674		2045.25	-19.0789		2045.25	41.4957
2046.06	22.6754		2046.06	16.9867		2046.06	-11.7287		2046.06	11.7651		2046.06	96.7321		2046.06	8.19586		2046.06	50.2625		2046.06	-18.3158		2046.06	-65.1876		2046.06	8.19586		2046.06	-9.17202		2046.06	-6.44082		2046.06	-6.44082		2046.06	-21.1456		2046.06	40.3787
2046.88	30.4194		2046.88	14.3927		2046.88	-12.6173		2046.88	11.1818		2046.88	94.7542		2046.88	10.5341		2046.88	56.6487		2046.88	-8.15755		2046.88	-64.8693		2046.88	10.5341		2046.88	-6.73695		2046.88	-5.89202		2046.88	-5.89202		2046.88	-20.3513		2046.88	41.9495
2047.7	39.1349		2047.7	11.3413		2047.7	-12.9391		2047.7	9.81813		2047.7	92.2933		2047.7	13.2964		2047.7	63.782		2047.7	4.39927		2047.7	-61.6376		2047.7	13.2964		2047.7	-3.63313		2047.7	-4.74437		2047.7	-4.74437		2047.7	-18.9689		2047.7	43.9289
2048.51	50.5475		2048.51	9.75312		2048.51	-10.7753		2048.51	9.27889		2048.51	91.1928		2048.51	18.3869		2048.51	73.3205		2048.51	20.2532		2048.51	-53.3626		2048.51	18.3869		2048.51	2.03144		2048.51	-1.09976		2048.51	-1.09976		2048.51	-15.1006		2048.51	48.2169
2049.33	61.5837		2049.33	5.73763		2049.33	-9.00501		2049.33	5.66509		2049.33	88.4904		2049.33	22.9076		2049.33	81.2256		2049.33	35.0343		2049.33	-43.4148		2049.33	22.9076		2049.33	7.34642		2049.33	2.13982		2049.33	2.13982		2049.33	-11.6481		2049.33	51.9167
2050.15	75.0103		2050.15	1.19914		2050.15	-4.34632		2050.15	1.42168		2050.15	87.3847		2050.15	30.1172		2050.15	90.1363		2050.15	50.4423		2050.15	-29.0815		2050.15	30.1172		2050.15	15.5582		2050.15	8.23072		2050.15	8.23072		2050.15	-5.35511		2050.15	58.2912
2050.96	91.3603		2050.96	-4.47876		2050.96	4.30503		2050.96	-3.43402		2050.96	88.8966		2050.96	41.0985		2050.96	100.126		2050.96	66.0161		2050.96	-10.719		2050.96	41.0985		2050.96	27.7369		2050.96	18.2526		2050.96	18.2526		2050.96	4.85797		2050.96	68.4267
2051.78	114.592		2051.78	-9.10314		2051.78	21.7214		2051.78	-6.07497		2051.78	97.5393		2051.78	60.6032		2051.78	114.82		2051.78	84.7941		2051.78	13.8061		2051.78	60.6032		2051.78	48.6232		2051.78	36.954		2051.78	36.954		2051.78	23.7399		2051.78	87.0781
2052.59	147.438		2052.59	-12.6421		2052.59	51.5229		2052.59	-5.83863		2052.59	116.338		2052.59	92.2279		2052.59	136.608		2052.59	108.46		2052.59	44.422		2052.59	92.2279		2052.59	81.7999		2052.59	67.9292		2052.59	67.9292		2052.59	54.8848		2052.59	117.846
2053.41	192.046		2053.41	-12.4669		2053.41	96.7055		2053.41	0.539542		2053.41	147.727		2053.41	138.953		2053.41	167.933		2053.41	138.625		2053.41	83.6448		2053.41	138.953		2053.41	130.237		2053.41	114.156		2053.41	114.156		2053.41	101.27		2053.41	163.714
2054.23	244.956		2054.23	-9.78499		2054.23	154.377		2054.23	13.2993		2054.23	188.281		2054.23	197.889		2054.23	205.353		2054.23	170.994		2054.23	130.926		2054.23	197.889		2054.23	191.03		2054.23	172.74		2054.23	172.74		2054.23	160.002		2054.23	221.796
2055.04	304.592		2055.04	-3.87048		2055.04	223.235		2055.04	35.1617		2055.04	236.176		2055.04	267.737		2055.04	247.225		2055.04	203.072		2055.04	188.249		2055.04	267.737		2055.04	262.871		2055.04	242.382		2055.04	242.382		2055.04	229.783		2055.04	290.798
2055.86	375.477		2055.86	0.572879		2055.86	308.044		2055.86	61.6091		2055.86	295.981		2055.86	353.271		2055.86	297.92		2055.86	238.377		2055.86	250.008		2055.86	353.271		2055.86	350.519		2055.86	327.851		2055.86	327.851		2055.86	315.379		2055.86	375.494
2056.67	460.74		2056.67	1.82076		2056.67	411.687		2056.67	91.675		2056.67	370.754		2056.67	457.378		2056.67	360.422		2056.67	280.748		2056.67	314.265		2056.67	457.378		2056.67	456.851		2056.67	432.033		2056.67	432.033		2056.67	419.677		2056.67	478.778
2057.49	565.898		2057.49	0.844768		2057.49	538.977		2057.49	126.425		2057.49	466.068		2057.49	584.878		2057.49	440.092		2057.49	336.073		2057.49	381.002		2057.49	584.878		2057.49	586.675		2057.49	559.744		2057.49	559.744		2057.49	547.494		2057.49	605.473
2058.3	692.679		2058.3	0.183271		2058.3	690.842		2058.3	168.643		2058.3	583.677		2058.3	736.705		2058.3	538.519		2058.3	407.174		2058.3	451.931		2058.3	736.705		2058.3	740.91		2058.3	711.916		2058.3	711.916		2058.3	699.761		2058.3	756.515
2059.12	837.372		2059.12	-1.20165		2059.12	862.796		2059.12	217.559		2059.12	719.889		2059.12	908.38		2059.12	653.158		2059.12	491.241		2059.12	525.475		2059.12	908.38		2059.12	915.067		2059.12	884.066		2059.12	884.066		2059.12	871.996		2059.12	927.429
2059.93	996.546		2059.93	-3.50303		2059.93	1050.62		2059.93	272.654		2059.93	871.301		2059.93	1095.69		2059.93	781.104		2059.93	585.775		2059.93	601.183		2059.93	1095.69		2059.93	1104.92		2059.93	1071.98		2059.93	1071.98		2059.93	1059.98		2059.93	1114.01
2060.75	1165.61		2060.75	-6.29796		2060.75	1248.95		2060.75	332.155		2060.75	1033.34		2060.75	1293.27		2060.75	918.857		2060.75	687.079		2060.75	677.569		2060.75	1293.27		2060.75	1305.1		2060.75	1270.29		2060.75	1270.29		2060.75	1258.36		2060.75	1310.89
2061.56	1339.75		2061.56	-8.88359		2061.56	1452.18		2061.56	394.136		2061.56	1201.22		2061.56	1495.55		2061.56	1062.57		2061.56	792.21		2061.56	752.982		2061.56	1495.55		2061.56	1510		2061.56	1473.41		2061.56	1473.41		2061.56	1461.53		2061.56	1512.49
2062.38	1512.47		2062.38	-12.3466		2062.38	1653.07		2062.38	454.918		2062.38	1368.49		2062.38	1695.25		2062.38	1206.71		2062.38	896.857		2062.38	824.032		2062.38	1695.25		2062.38	1712.36		2062.38	1674.08		2062.38	1674.08		2062.38	1662.25		2062.38	1711.57
2063.19	1681.02		2063.19	-13.9484		2063.19	1848.06		2063.19	514.615		2063.19	1532.38		2063.19	1888.84		2063.19	1349.47		2063.19	1000.67		2063.19	891.107		2063.19	1888.84		2063.19	1908.62		2063.19	1868.76		2063.19	1868.76		2063.19	1856.96		2063.19	1904.57
2064	1838.33		2064	-15.3675		2064	2029.3		2064	568.962		2064	1685.87		2064	2068.49		2064	1484.71		2064	1098.92		2064	950.226		2064	2068.49		2064	2090.94		2064	2049.61		2064	2049.61		2064	2037.83		2064	2083.68
2064.82	1982.07		2064.82	-13.419		2064.82	2193.71		2064.82	618.525		2064.82	1826.66		2064.82	2231.1		2064.82	1611.09		2064.82	1191.65		2064.82	1002.23		2064.82	2231.1		2064.82	2256.21		2064.82	2213.53		2064.82	2213.53		2064.82	2201.77		2064.82	2245.8
2065.63	2106.22		2065.63	-9.23644		2065.63	2334.47		2065.63	660.065		2065.63	1948.74		2065.63	2369.88		2065.63	1722.79		2065.63	1275.16		2065.63	1044.17		2065.63	2369.88		2065.63	2397.63		2065.63	2353.73		2065.63	2353.73		2065.63	2341.96		2065.63	2384.14
2066.45	2206.08		2066.45	-3.35265		2066.45	2446.13		2066.45	691.732		2066.45	2047.24		2066.45	2479.36		2066.45	1815.47		2066.45	1347.09		2066.45	1074.47		2066.45	2479.36		2066.45	2509.71		2066.45	2464.73		2066.45	2464.73		2066.45	2452.96		2066.45	2493.23
2067.26	2273.54		2067.26	0.55956		2067.26	2520.14		2067.26	708.639		2067.26	2113.96		2067.26	2551.02		2067.26	1880.67		2067.26	1401.27		2067.26	1088.53		2067.26	2551.02		2067.26	2583.92		2067.26	2538.01		2067.26	2538.01		2067.26	2526.22		2067.26	2564.57
2068.07	2306.24		2068.07	4.7696		2068.07	2554.11		2068.07	711.857		2068.07	2146.76		2068.07	2582.48		2068.07	1915.91		2068.07	1437.31		2068.07	1087.68		2068.07	2582.48		2068.07	2617.87		2068.07	2571.19		2068.07	2571.19		2068.07	2559.37		2068.07	2595.76
2068.89	2299.77		2068.89	8.97473		2068.89	2543.66		2068.89	700.105		2068.89	2141.45		2068.89	2569.33		2068.89	1916.48		2068.89	1451.22		2068.89	1070.94		2068.89	2569.33		2068.89	2607.14		2068.89	2559.86		2068.89	2559.86		2068.89	2548		2068.89	2582.41
2069.7	2249.92		2069.7	12.465		2069.7	2484.64		2069.7	671.999		2069.7	2094		2069.7	2507.47		2069.7	1877.78		2069.7	1437.62		2069.7	1037.2		2069.7	2507.47		2069.7	2547.62		2069.7	2499.92		2069.7	2499.92		2069.7	2488.01		2069.7	2520.42
2070.51	2154.88		2070.51	12.2101		2070.51	2375.65		2070.51	628.324		2070.51	2002.58		2070.51	2395.46		2070.51	1797.4		2070.51	1392.57		2070.51	987.598		2070.51	2395.46		2070.51	2437.86		2070.51	2389.92		2070.51	2389.92		2070.51	2377.95		2070.51	2408.36
2071.33	2019.67		2071.33	12.5553		2071.33	2222.41		2071.33	574.906		2071.33	1872.16		2071.33	2239.08		2071.33	1679.77		2071.33	1318.45		2071.33	926.763		2071.33	2239.08		2071.33	2283.6		2071.33	2235.62		2071.33	2235.62		2071.33	2223.58		2071.33	2251.99
2072.14	1850.25		2072.14	14.9639		2072.14	2031.72		2072.14	516.702		2072.14	1708.64		2072.14	2045.09		2072.14	1530.24		2072.14	1218.52		2072.14	859.401		2072.14	2045.09		2072.14	2091.63		2072.14	2043.81		2072.14	2043.81		2072.14	2031.7		2072.14	2058.11
2072.95	1650.97		2072.95	16.8317		2072.95	1808.73		2072.95	454.119		2072.95	1516.33		2072.95	1818.67		2072.95	1352.55		2072.95	1094.41		2072.95	784.891		2072.95	1818.67		2072.95	1867.1		2072.95	1819.65		2072.95	1819.65		2072.95	1807.44		2072.95	1831.87
2073.76	1429.03		2073.76	14.8118		2073.76	1561.46		2073.76	386.784		2073.76	1302.38		2073.76	1567.83		2073.76	1153.33		2073.76	950.679		2073.76	702.018		2073.76	1567.83		2073.76	1618		2073.76	1571.15		2073.76	1571.15		2073.76	1558.85		2073.76	1581.3
2074.58	1199.71		2074.58	12.6633		2074.58	1305.96		2074.58	321.447		2074.58	1082.02		2074.58	1308.65		2074.58	947.234		2074.58	799.892		2074.58	616.695		2074.58	1308.65		2074.58	1360.41		2074.58	1314.39		2074.58	1314.39		2074.58	1301.98		2074.58	1322.48
2075.39	970.659		2075.39	6.5528		2075.39	1050.73		2075.39	257.28		2075.39	862.859		2075.39	1049.62		2075.39	741.35		2075.39	647.01		2075.39	527.266		2075.39	1049.62		2075.39	1102.79		2075.39	1057.84		2075.39	1057.84		2075.39	1045.31		2075.39	1063.9
2076.2	754.231		2076.2	-2.59835		2076.2	808.898		2076.2	198.187		2076.2	657.187		2076.2	803.872		2076.2	547.748		2076.2	501.691		2076.2	436.804		2076.2	803.872		2076.2	858.29		2076.2	814.659		2076.2	814.659		2076.2	802		2076.2	818.704
2077.01	565.128		2077.01	-11.1721		2077.01	595.975		2077.01	150.491		2077.01	479.665		2077.01	586.93		2077.01	381.205		2077.01	375.98		2077.01	352.596		2077.01	586.93		2077.01	642.397		2077.01	600.345		2077.01	600.345		2077.01	587.548		2077.01	602.411
2077.83	415.634		2077.83	-17.5256		2077.83	425.051		2077.83	118.014		2077.83	342.526		2077.83	411.888		2077.83	254.107		2077.83	280.422		2077.83	281.481		2077.83	411.888		2077.83	468.201		2077.83	427.998		2077.83	427.998		2077.83	415.052		2077.83	428.123
2078.64	311.665		2078.64	-16.4291		2078.64	302.351		2078.64	102.159		2078.64	251.154		2078.64	284.977		2078.64	171.996		2078.64	220.574		2078.64	228.379		2078.64	284.977		2078.64	341.922		2078.64	303.845		2078.64	303.845		2078.64	290.741		2078.64	302.073
2079.45	243.198		2079.45	-12.7754		2079.45	218.233		2079.45	94.9431		2079.45	195.422		2079.45	196.561		2079.45	124.531		2079.45	186.348		2079.45	188.774		2079.45	196.561		2079.45	253.911		2079.45	218.246		2079.45	218.246		2079.45	204.975		2079.45	214.629
2080.26	198.765		2080.26	-9.38079		2080.26	161.454		2080.26	88.5836		2080.26	163.525		2080.26	135.404		2080.26	99.7609		2080.26	168.213		2080.26	154.638		2080.26	135.404		2080.26	192.919		2080.26	159.963		2080.26	159.963		2080.26	146.514		2080.26	154.557
2081.07	168.161		2081.07	-5.47455		2081.07	122.069		2081.07	79.3519		2081.07	145.088		2081.07	91.5659		2081.07	87.0477		2081.07	157.225		2081.07	122.929		2081.07	91.5659		2081.07	148.998		2081.07	119.053		2081.07	119.053		2081.07	105.418		2081.07	111.921
2081.88	141.581		2081.88	-6.81042		2081.88	90.5278		2081.88	63.8709		2081.88	130.11		2081.88	55.5029		2081.88	76.5443		2081.88	146.162		2081.88	89.6206		2081.88	55.5029		2081.88	112.588		2081.88	85.9705		2081.88	85.9705		2081.88	72.1378		2081.88	77.1819
2082.7	116.681		2082.7	-9.97725		2082.7	64.7494		2082.7	45.3625		2082.7	116.047		2082.7	25.1398		2082.7	65.8741		2082.7	133.825		2082.7	57.6262		2082.7	25.1398		2082.7	81.6042		2082.7	58.6366		2082.7	58.6366		2082.7	44.5976		2082.7	48.2666
2083.51	93.7037		2083.51	-14.5728		2083.51	44.627		2083.51	26.4901		2083.51	102.749		2083.51	0.376986		2083.51	55.3475		2083.51	120.525		2083.51	29.3029		2083.51	0.376986		2083.51	55.9347		2083.51	36.9486		2083.51	36.9486		2083.51	22.6935		2083.51	25.079
2084.32	73.2648		2084.32	-19.1178		2084.32	30.3788		2084.32	10.0374		2084.32	90.77		2084.32	-18.5611		2084.32	45.632		2084.32	107.203		2084.32	7.12293		2084.32	-18.5611		2084.32	35.7923		2084.32	21.1279		2084.32	21.1279		2084.32	6.64735		2084.32	7.84674
2085.13	57.68		2085.13	-20.6638		2085.13	23.5585		2085.13	0.343333		2085.13	82.0687		2085.13	-30.116		2085.13	38.8425		2085.13	96.2676		2085.13	-4.88637		2085.13	-30.116		2085.13	22.7233		2085.13	12.7313		2085.13	12.7313		2085.13	-1.98441		2085.13	-1.86776
2085.94	44.4194		2085.94	-19.1856		2085.94	20.9196		2085.94	-2.37479		2085.94	73.9886		2085.94	-37.4191		2085.94	32.3287		2085.94	85.7004		2085.94	-6.81557		2085.94	-37.4191		2085.94	13.5844		2085.94	8.62445		2085.94	8.62445		2085.94	-6.44511		2085.94	-7.30172
2086.75	32.8836		2086.75	-16.7957		2086.75	20.8641		2086.75	-0.835925		2086.75	65.9814		2086.75	-41.546		2086.75	25.5836		2086.75	75.3653		2086.75	-1.693		2086.75	-41.546		2086.75	7.28888		2086.75	7.69967		2086.75	7.69967		2086.75	-8.35091		2086.75	-10.0427
2087.56	21.7346		2087.56	-14.2991		2087.56	20.9768		2087.56	3.2674		2087.56	56.8734		2087.56	-44.2147		2087.56	17.4841		2087.56	63.9446		2087.56	8.15085		2087.56	-44.2147		2087.56	2.10686		2087.56	8.11107		2087.56	8.11107		2087.56	-10.1464		2087.56	-12.4964
2088.37	14.9837		2088.37	-9.04937		2088.37	24.2316		2088.37	11.7543		2088.37	50.8878		2088.37	-41.7396		2088.37	12.3073		2088.37	55.3706		2088.37	23.7399		2088.37	-41.7396		2088.37	1.71156		2088.37	13.3974		2088.37	13.3974		2088.37	-8.8921		2088.37	-11.6805
2089.18	12.3029		2089.18	-2.6946		2089.18	28.9716		2089.18	22.1504		2089.18	47.8965		2089.18	-34.7867		2089.18	9.98031		2089.18	49.2275		2089.18	41.9047		2089.18	-34.7867		2089.18	5.4456		2089.18	22.7654		2089.18	22.7654		2089.18	-5.98034		2089.18	-8.94481
2089.99	12.6167		2089.99	1.81584		2089.99	32.2907		2089.99	30.6102		2089.99	47.0244		2089.99	-24.7726		2089.99	9.68265		2089.99	44.5335		2089.99	58.5799		2089.99	-24.7726		2089.99	11.9569		2089.99	34.7252		2089.99	34.7252		2089.99	-3.49652		2089.99	-6.33258
2090.8	22.0312		2090.8	10.3939		2090.8	38.4042		2090.8	42.8657		2090.8	54.5781		2090.8	-5.92894		2090.8	17.7752		2090.8	47.8483		2090.8	79.3574		2090.8	-5.92894		2090.8	27.086		2090.8	54.9821		2090.8	54.9821		2090.8	3.66894		2090.8	1.30781
2091.61	31.8166		2091.61	18.693		2091.61	38.4829		2091.61	54.4281		2091.61	62.0266		2091.61	12.6827		2091.61	25.7814		2091.61	50.9417		2091.61	99.6138		2091.61	12.6827		2091.61	41.8416		2091.61	74.4115		2091.61	74.4115		2091.61	7.58062		2091.61	6.08353
2092.42	40.5154		2092.42	28.6515		2092.42	31.6793		2092.42	67.2931		2092.42	68.1141		2092.42	29.3945		2092.42	32.4189		2092.42	52.7838		2092.42	121.197		2092.42	29.3945		2092.42	54.6313		2092.42	91.2819		2092.42	91.2819		2092.42	8.27852		2092.42	8.07588
2093.23	47.3653		2093.23	39.5166		2093.23	18.4784		2093.23	80.7214		2093.23	72.2765		2093.23	43.5008		2093.23	36.9475		2093.23	52.8796		2093.23	143.234		2093.23	43.5008		2093.23	64.8194		2093.23	104.825		2093.23	104.825		2093.23	7.14078		2093.23	8.70562
2094.04	48.723		2094.04	47.1757		2094.04	-0.625685		2094.04	90.6113		2094.04	71.0701		2094.04	51.4438		2094.04	35.9231		2094.04	47.8362		2094.04	161.482		2094.04	51.4438		2094.04	68.9201		2094.04	111.418		2094.04	111.418		2094.04	2.60886		2094.04	6.45644
2094.85	46.0696		2094.85	52.6468		2094.85	-18.9192		2094.85	97.9916		2094.85	66.1759		2094.85	54.7872		2094.85	31.0475		2094.85	39.3876		2094.85	176.83		2094.85	54.7872		2094.85	68.5705		2094.85	112.564		2094.85	112.564		2094.85	-1.75258		2094.85	4.93428
2095.66	38.8524		2095.66	54.9191		2095.66	-33.8715		2095.66	101.863		2095.66	57.2397		2095.66	53.065		2095.66	22.0384		2095.66	27.2299		2095.66	188.14		2095.66	53.065		2095.66	63.3752		2095.66	107.732		2095.66	107.732		2095.66	-7.18151		2095.66	2.94399
2096.47	28.8767		2096.47	55.3349		2096.47	-39.8817		2096.47	103.58		2096.47	46.1176		2096.47	48.1652		2096.47	10.9322		2096.47	13.4203		2096.47	196.625		2096.47	48.1652		2096.47	55.2953		2096.47	98.7481		2096.47	98.7481		2096.47	-11.7054		2096.47	2.49895
2097.28	20.4858		2097.28	57.859		2097.28	-29.7759		2097.28	107.117		2097.28	37.3348		2097.28	44.5956		2097.28	2.31243		2097.28	2.5513		2097.28	206.123		2097.28	44.5956		2097.28	48.9095		2097.28	90.0562		2097.28	90.0562		2097.28	-11.7729		2097.28	7.19363
2098.09	11.1972		2098.09	59.7071		2098.09	-3.0442		2098.09	109.702		2098.09	28.6147		2098.09	40.1173		2098.09	-6.07451		2098.09	-7.6091		2098.09	213.916		2098.09	40.1173		2098.09	42.0514		2098.09	79.3558		2098.09	79.3558		2098.09	-10.4901		2098.09	13.9623
2098.9	6.4852		2098.9	65.6995		2098.9	6.15228		2098.9	116.167		2098.9	25.296		2098.9	40.0938		2098.9	-8.89246		2098.9	-11.7066		2098.9	224.801		2098.9	40.0938		2098.9	40.1561		2098.9	71.9482		2098.9	71.9482		2098.9	-3.6681		2098.9	27.0352
2099.71	6.45089		2099.71	76.139		2099.71	-8.14844		2099.71	126.825		2099.71	27.5317		2099.71	44.7044		2099.71	-5.98878		2099.71	-9.62869		2099.71	239.144		2099.71	44.7044		2099.71	40.7824		2099.71	65.2538		2099.71	65.2538		2099.71	4.97066		2099.71	42.353
2100.52	8.07118		2100.52	87.655		2100.52	-25.0688		2100.52	138.317		2100.52	32.1812		2100.52	50.8307		2100.52	-0.504379		2100.52	-4.60936		2100.52	253.609		2100.52	50.8307		2100.52	39.0067		2100.52	54.2212		2100.52	54.2212		2100.52	9.21177		2100.52	52.5347
2101.33	12.7903		2101.33	101.715		2101.33	-25.5541		2101.33	152.122		2101.33	40.6175		2101.33	59.9116		2101.33	8.93564		2101.33	4.62882		2101.33	269.708		2101.33	59.9116		2101.33	33.448		2101.33	37.3269		2101.33	37.3269		2101.33	6.39665		2101.33	53.648
2102.13	27.1048		2102.13	124.744		2102.13	-12.7444		2102.13	174.676		2102.13	59.2598		2102.13	78.4525		2102.13	28.7509		2102.13	24.4374		2102.13	293.902		2102.13	78.4525		2102.13	28.0667		2102.13	18.4076		2102.13	18.4076		2102.13	1.54206		2102.13	49.4309
2102.94	61.7587		2102.94	167.436		2102.94	9.74415		2102.94	216.684		2102.94	98.7825		2102.94	117.222		2102.94	69.6177		2102.94	65.4308		2102.94	336.926		2102.94	117.222		2102.94	31.0521		2102.94	5.50618		2102.94	5.50618		2102.94	2.99693		2102.94	46.958
2103.75	121.781		2103.75	234.764		2103.75	9.89977		2103.75	283.131		2103.75	164.136		2103.75	181.224		2103.75	136.493		2103.75	132.504		2103.75	403.794		2103.75	181.224		2103.75	49.337		2103.75	5.43621		2103.75	5.43621		2103.75	-9.40188		2103.75	24.7969
2104.56	220.225		2104.56	339.745		2104.56	2.96797		2104.56	387.044		2104.56	268.306		2104.56	283.483		2104.56	242.347		2104.56	238.61		2104.56	507.56		2104.56	283.483		2104.56	97.2542		2104.56	33.1442		2104.56	33.1442		2104.56	-8.59408		2104.56	8.72632
2105.37	367.828		2105.37	493.067		2105.37	-0.347198		2105.37	539.124		2105.37	421.95		2105.37	434.692		2105.37	397.817		2105.37	394.375		2105.37	658.952		2105.37	434.692		2105.37	188.311		2105.37	102.591		2105.37	102.591		2105.37	26.5561		2105.37	18.6268
2106.17	562.846		2106.17	692.947		2106.17	-3.38183		2106.17	737.597		2106.17	623.256		2106.17	633.071		2106.17	601.061		2106.17	597.958		2106.17	856.227		2106.17	633.071		2106.17	323.087		2106.17	215.045		2106.17	215.045		2106.17	98.5585		2106.17	55.715
2106.98	802.555		2106.98	936.649		2106.98	-4.99914		2106.98	979.74		2106.98	869.423		2106.98	875.852		2106.98	849.245		2106.98	846.524		2106.98	1096.69		2106.98	875.852		2106.98	501.261		2106.98	370.839		2106.98	370.839		2106.98	211.281		2106.98	124.676
2107.79	1075.4		2107.79	1212.59		2107.79	-4.26907		2107.79	1253.98		2107.79	1148.8		2107.79	1151.42		2107.79	1130.69		2107.79	1128.39		2107.79	1368.8		2107.79	1151.42		2107.79	713.625		2107.79	561.404		2107.79	561.404		2107.79	357.955		2107.79	221.176
2108.6	1368.26		2108.6	1507.62		2108.6	0.195781		2108.6	1547.18		2108.6	1448.15		2108.6	1446.57		2108.6	1432.13		2108.6	1430.3		2108.6	1659.43		2108.6	1446.57		2108.6	949.365		2108.6	776.557		2108.6	776.557		2108.6	530.18		2108.6	339.594
2109.41	1662.8		2109.41	1803.38		2109.41	6.80678		2109.41	1840.99		2109.41	1749.03		2109.41	1742.9		2109.41	1735.1		2109.41	1733.78		2109.41	1950.27		2109.41	1742.9		2109.41	1192.5		2109.41	1000.96		2109.41	1000.96		2109.41	714.431		2109.41	469.147
2110.21	1942.77		2110.21	2083.58		2110.21	15.3572		2110.21	2119.13		2110.21	2035.1		2110.21	2024.09		2110.21	2023.22		2110.21	2022.44		2110.21	2225.09		2110.21	2024.09		2110.21	1429.09		2110.21	1221.32		2110.21	1221.32		2110.21	899.182		2110.21	601.017
2111.02	2191.08		2111.02	2331.09		2111.02	24.9361		2111.02	2364.49		2111.02	2289.13		2111.02	2272.96		2111.02	2279.25		2111.02	2279.04		2111.02	2466.77		2111.02	2272.96		2111.02	1644.38		2111.02	1423.49		2111.02	1423.49		2111.02	1072.11		2111.02	725.617
2111.83	2386.52		2111.83	2524.7		2111.83	30.3875		2111.83	2555.85		2111.83	2489.84		2111.83	2468.25		2111.83	2481.85		2111.83	2482.25		2111.83	2654.14		2111.83	2468.25		2111.83	1819.48		2111.83	1589.25		2111.83	1589.25		2111.83	1216.76		2111.83	829.195
2112.63	2512.57		2112.63	2647.82		2112.63	31.2804		2112.63	2676.65		2112.63	2620.57		2112.63	2593.34		2112.63	2614.35		2112.63	2615.4		2112.63	2770.67		2112.63	2593.34		2112.63	1940.18		2112.63	1705.01		2112.63	1705.01		2112.63	1321.34		2112.63	902.685
2113.44	2558.17		2113.44	2689.39		2113.44	31.3363		2113.44	2715.84		2113.44	2670.17		2113.44	2637.12		2113.44	2665.58		2113.44	2667.3		2113.44	2805.32		2113.44	2637.12		2113.44	1997.77		2113.44	1762.69		2113.44	1762.69		2113.44	1378.21		2113.44	941.168
2114.25	2516		2114.25	2642.03		2114.25	30.0187		2114.25	2666.05		2114.25	2631.2		2114.25	2592.17		2114.25	2628.05		2114.25	2630.48		2114.25	2750.77		2114.25	2592.17		2114.25	1981.47		2114.25	1751.54		2114.25	1751.54		2114.25	1375.54		2114.25	935.515
2115.05	2386.34		2115.05	2506.1		2115.05	33.6275		2115.05	2527.64		2115.05	2503.93		2115.05	2458.81		2115.05	2502.01		2115.05	2505.19		2115.05	2607.4		2115.05	2458.81		2115.05	1890.73		2115.05	1670.43		2115.05	1670.43		2115.05	1310.9		2115.05	883.425
2115.86	2179.72		2115.86	2292.28		2115.86	32.584		2115.86	2311.32		2115.86	2298.96		2115.86	2247.66		2115.86	2298.04		2115.86	2301.99		2115.86	2385.94		2115.86	2247.66		2115.86	1732.91		2115.86	1526.03		2115.86	1526.03		2115.86	1189.65		2115.86	788.035
2116.67	1917.72		2116.67	2022.3		2116.67	33.3871		2116.67	2038.81		2116.67	2037.95		2116.67	1980.42		2116.67	2037.77		2116.67	2042.51		2116.67	2108.14		2116.67	1980.42		2116.67	1527.04		2116.67	1336.7		2116.67	1336.7		2116.67	1028.9		2116.67	663.777
2117.47	1620.1		2117.47	1716.06		2117.47	33.3363		2117.47	1730.03		2117.47	1740.74		2117.47	1676.96		2117.47	1741		2117.47	1746.55		2117.47	1793.96		2117.47	1676.96		2117.47	1290.33		2117.47	1118.96		2117.47	1118.96		2117.47	843.89		2117.47	523.31
2118.28	1308.96		2118.28	1395.84		2118.28	33.8433		2118.28	1407.28		2118.28	1429.51		2118.28	1359.49		2118.28	1429.89		2118.28	1436.28		2118.28	1465.71		2118.28	1359.49		2118.28	1042.31		2118.28	891.693		2118.28	891.693		2118.28	652.208		2118.28	381.599
2119.09	1008.97		2119.09	1086.46		2119.09	38.9864		2119.09	1095.38		2119.09	1129.01		2119.09	1052.81		2119.09	1129.16		2119.09	1136.41		2119.09	1148.26		2119.09	1052.81		2119.09	805.119		2119.09	676.33		2119.09	676.33		2119.09	474.021		2119.09	256.218
2119.89	738.798		2119.89	806.746		2119.89	46.9657		2119.89	813.178		2119.89	858.003		2119.89	775.699		2119.89	857.541		2119.89	865.676		2119.89	860.461		2119.89	775.699		2119.89	594.892		2119.89	488.359		2119.89	488.359		2119.89	323.551		2119.89	158.811
2120.7	506.582		2120.7	564.989		2120.7	54.0072		2120.7	568.962		2120.7	624.69		2120.7	536.4		2120.7	623.212		2120.7	632.244		2120.7	610.668		2120.7	536.4		2120.7	417.216		2120.7	332.694		2120.7	332.694		2120.7	204.437		2120.7	90.4281
2121.5	317.017		2121.5	366.043		2121.5	61.5144		2121.5	367.604		2121.5	433.851		2121.5	339.726		2121.5	430.925		2121.5	440.868		2121.5	403.793		2121.5	339.726		2121.5	274.233		2121.5	210.796		2121.5	210.796		2121.5	116.86		2121.5	48.6442
2122.31	173.69		2122.31	213.651		2122.31	71.4028		2122.31	212.857		2122.31	289.155		2122.31	189.377		2122.31	284.338		2122.31	295.197		2122.31	243.634		2122.31	189.377		2122.31	167.005		2122.31	123.066		2122.31	123.066		2122.31	59.9576		2122.31	30.0264
2123.11	71.317		2123.11	102.649		2123.11	77.2966		2123.11	99.5691		2123.11	185.362		2123.11	80.1494		2123.11	178.241		2123.11	190.004		2123.11	125.091		2123.11	80.1494		2123.11	88.6004		2123.11	61.8947		2123.11	61.8947		2123.11	24.8427		2123.11	23.0908
2123.92	6.88758		2123.92	30.1422		2123.92	78.2016		2123.92	24.8561		2123.92	119.501		2123.92	9.10412		2123.92	109.705		2123.92	122.343		2123.92	45.327		2123.92	9.10412		2123.92	37.4153		2123.92	25.0113		2123.92	25.0113		2123.92	7.97939		2123.92	21.7257
2124.72	-25.7022		2124.72	-9.87111		2124.72	78.7713		2124.72	-17.2735		2124.72	85.4954		2124.72	-29.8021		2124.72	72.7003		2124.72	86.1677		2124.72	-1.60369		2124.72	-29.8021		2124.72	9.36243		2124.72	7.66403		2124.72	7.66403		2124.72	3.35478		2124.72	25.4777
2125.53	-36.2592		2125.53	-27.0905		2125.53	77.8413		2125.53	-36.5082		2125.53	73.5709		2125.53	-46.3112		2125.53	57.5		2125.53	71.7417		2125.53	-25.3413		2125.53	-46.3112		2125.53	-3.35592		2125.53	1.38577		2125.53	1.38577		2125.53	3.48494		2125.53	28.0815
2126.33	-31.2831		2126.33	-27.9469		2126.33	79.4258		2126.33	-39.2673		2126.33	77.2594		2126.33	-46.8561		2126.33	57.6841		2126.33	72.641		2126.33	-32.2559		2126.33	-46.8561		2126.33	-5.2274		2126.33	3.15706		2126.33	3.15706		2126.33	7.98556		2126.33	33.1536
2127.14	-18.8868		2127.14	-20.5663		2127.14	79.0556		2127.14	-33.6667		2127.14	88.4791		2127.14	-39.4867		2127.14	65.217		2127.14	80.8274		2127.14	-30.4168		2127.14	-39.4867		2127.14	-2.35724		2127.14	7.01219		2127.14	7.01219		2127.14	10.7096		2127.14	35.2001
2127.94	-5.016		2127.94	-10.9095		2127.94	72.9176		2127.94	-25.6613		2127.94	101.316		2127.94	-30.0828		2127.94	74.2333		2127.94	90.4323		2127.94	-25.7301		2127.94	-30.0828		2127.94	1.31923		2127.94	10.2198		2127.94	10.2198		2127.94	8.06778		2127.94	30.895
2128.75	8.43947		2128.75	-0.884325		2128.75	64.1243		2128.75	-17.1536		2128.75	113.911		2128.75	-20.4706		2128.75	82.9212		2128.75	99.6404		2128.75	-20.0515		2128.75	-20.4706		2128.75	5.5846		2128.75	13.4994		2128.75	13.4994		2128.75	3.02089		2128.75	23.4639
2129.55	17.923		2129.55	5.95373		2129.55	56.275		2129.55	-11.7099		2129.55	122.74		2129.55	-14.1412		2129.55	87.805		2129.55	104.972		2129.55	-16.8988		2129.55	-14.1412		2129.55	7.24026		2129.55	14.5884		2129.55	14.5884		2129.55	-0.985461		2129.55	16.6181
2130.36	24.4066		2130.36	10.5718		2130.36	54.2719		2130.36	-8.37024		2130.36	128.805		2130.36	-10.059		2130.36	89.9352		2130.36	107.473		2130.36	-15.2651		2130.36	-10.059		2130.36	7.28242		2130.36	15.4181		2130.36	15.4181		2130.36	0.799613		2130.36	15.3724
2131.16	26.248		2131.16	11.3298		2131.16	52.4131		2131.16	-8.78686		2131.16	130.496		2131.16	-9.80114		2131.16	87.751		2131.16	105.579		2131.16	-16.7801		2131.16	-9.80114		2131.16	4.09745		2131.16	13.7284		2131.16	13.7284		2131.16	2.52087		2131.16	14.137
2131.97	21.9049		2131.97	6.58306		2131.97	45.3482		2131.97	-14.6082		2131.97	126.207		2131.97	-14.9404		2131.97	79.6931		2131.97	97.7249		2131.97	-23.103		2131.97	-14.9404		2131.97	-3.92643		2131.97	7.53224		2131.97	7.53224		2131.97	-1.32316		2131.97	7.67373
2132.77	17.8782		2132.77	2.76805		2132.77	38.5435		2132.77	-19.4035		2132.77	122.41		2132.77	-18.9711		2132.77	72.281		2132.77	90.4249		2132.77	-27.8178		2132.77	-18.9711		2132.77	-10.3204		2132.77	2.39696		2132.77	2.39696		2132.77	-5.33864		2132.77	1.5608
2133.57	15.0651		2133.57	0.669828		2133.57	32.4903		2133.57	-22.3913		2133.57	119.938		2133.57	-21.0289		2133.57	66.3906		2133.57	84.5494		2133.57	-30.1576		2133.57	-21.0289		2133.57	-14.2586		2133.57	-1.62088		2133.57	-1.62088		2133.57	-8.91103		2133.57	-3.5986
2134.38	15.4133		2134.38	2.13717		2134.38	28.7111		2134.38	-21.7263		2134.38	120.68		2134.38	-19.1898		2134.38	63.9688		2134.38	82.0305		2134.38	-28.292		2134.38	-19.1898		2134.38	-13.8543		2134.38	-3.40321		2134.38	-3.40321		2134.38	-10.3654		2134.38	-6.17012
2135.18	19.5193		2135.18	7.66517		2135.18	28.5		2135.18	-16.9178		2135.18	125.216		2135.18	-12.8803		2135.18	65.6076		2135.18	83.4475		2135.18	-21.7441		2135.18	-12.8803		2135.18	-8.57195		2135.18	-2.12357		2135.18	-2.12357		2135.18	-8.31848		2135.18	-4.81177
2135.98	24.0969		2135.98	13.8663		2135.98	29.9338		2135.98	-11.3569		2135.98	130.219		2135.98	-5.41083		2135.98	68.0213		2135.98	85.4987		2135.98	-13.9202		2135.98	-5.41083		2135.98	-1.75938		2135.98	-0.258949		2135.98	-0.258949		2135.98	-4.6916		2135.98	-1.48536
2136.79	25.8602		2136.79	17.375		2136.79	31.2328		2136.79	-8.41304		2136.79	132.384		2136.79	-0.159667		2136.79	67.9228		2136.79	84.8808		2136.79	-8.20377		2136.79	-0.159667		2136.79	3.16727		2136.79	-0.153891		2136.79	-0.153891		2136.79	-1.27313		2136.79	1.97985
2137.59	22.8842		2137.59	16.175		2137.59	31.8855		2137.59	-10.1065		2137.59	129.76		2137.59	0.805615		2137.59	63.3887		2137.59	79.6544		2137.59	-6.63011		2137.59	0.805615		2137.59	4.10295		2137.59	-2.88294		2137.59	-2.88294		2137.59	1.41636		2137.59	5.02256
2138.39	16.0686		2138.39	11.0885		2138.39	31.5057		2138.39	-15.619		2138.39	123.227		2138.39	-1.76496		2138.39	55.3226		2138.39	70.7059		2138.39	-8.39454		2138.39	-1.76496		2138.39	1.76013		2138.39	-7.16542		2138.39	-7.16542		2138.39	2.98308		2138.39	7.20839
2139.2	8.77883		2139.2	5.40166		2139.2	32.1469		2139.2	-21.6683		2139.2	116.129		2139.2	-4.6533		2139.2	47.09		2139.2	61.3981		2139.2	-10.2291		2139.2	-4.6533		2139.2	-0.680511		2139.2	-10.0753		2139.2	-10.0753		2139.2	5.47209		2139.2	10.5419
2140	0.658969		2140	-1.32176		2140	31.1502		2140	-28.6943		2140	108.09		2140	-8.36533		2140	38.3155		2140	51.378		2140	-12.5908		2140	-8.36533		2140	-3.76277		2140	-12.5226		2140	-12.5226		2140	6.21514		2140	12.3135
2140.8	-4.11579		2140.8	-4.98452		2140.8	31.3646		2140.8	-32.604		2140.8	103.264		2140.8	-8.86909		2140.8	33.1495		2140.8	44.8224		2140.8	-11.4264		2140.8	-8.86909		2140.8	-3.49156		2140.8	-10.8736		2140.8	-10.8736		2140.8	8.05449		2140.8	15.3259
2141.61	-5.90445		2141.61	-6.0051		2141.61	32.4317		2141.61	-33.8194		2141.61	101.294		2141.61	-6.65279		2141.61	31.2098		2141.61	41.3763		2141.61	-7.2166		2141.61	-6.65279		2141.61	-0.392931		2141.61	-6.01648		2141.61	-6.01648		2141.61	10.6224		2141.61	19.1701
2142.41	-6.87902		2142.41	-6.59917		2142.41	32.3683		2142.41	-34.5602		2142.41	100.013		2142.41	-4.00795		2142.41	30.3013		2142.41	38.8707		2142.41	-2.24275		2142.41	-4.00795		2142.41	3.20418		2142.41	-0.641455		2142.41	-0.641455		2142.41	11.9274		2142.41	21.8143
2143.21	-8.39221		2143.21	-8.1388		2143.21	30.0079		2143.21	-36.2023		2143.21	98.0805		2143.21	-2.40118		2143.21	29.0489		2143.21	35.9554		2143.21	2.06063		2143.21	-2.40118		2143.21	5.79608		2143.21	3.38749		2143.21	3.38749		2143.21	10.7952		2143.21	22.0438
2144.01	-9.38019		2144.01	-9.51908		2144.01	26.6235		2144.01	-37.6447		2144.01	96.5708		2144.01	-0.884871		2144.01	28.4946		2144.01	33.6973		2144.01	6.73453		2144.01	-0.884871		2144.01	8.3185		2144.01	6.64527		2144.01	6.64527		2144.01	8.49039		2144.01	21.083
2144.82	-11.2676		2144.82	-12.113		2144.82	21.1073		2144.82	-40.2643		2144.82	94.0697		2144.82	-1.00027		2144.82	27.1923		2144.82	30.6733		2144.82	10.34		2144.82	-1.00027		2144.82	9.22076		2144.82	7.32407		2144.82	7.32407		2144.82	3.89659		2144.82	17.7746
2145.62	-12.4423		2145.62	-14.2436		2145.62	15.7583		2145.62	-42.3879		2145.62	92.1996		2145.62	-1.25072		2145.62	26.7332		2145.62	28.4929		2145.62	14.4902		2145.62	-1.25072		2145.62	9.99703		2145.62	7.02612		2145.62	7.02612		2145.62	-0.695354		2145.62	14.3691
2146.42	-11.4693		2146.42	-14.4144		2146.42	11.9793		2146.42	-42.523		2146.42	92.4059		2146.42	-0.159197		2146.42	28.5322		2146.42	28.5885		2146.42	20.6194		2146.42	-0.159197		2146.42	12.1206		2146.42	7.41214		2146.42	7.41214		2146.42	-3.8782		2146.42	12.2339
2147.22	-7.69947		2147.22	-11.9156		2147.22	10.8858		2147.22	-39.9635		2147.22	95.3479		2147.22	2.97008		2147.22	33.2197		2147.22	31.6079		2147.22	29.3654		2147.22	2.97008		2147.22	16.283		2147.22	9.36123		2147.22	9.36123		2147.22	-4.52219		2147.22	12.4934
2148.02	-3.84663		2148.02	-9.39945		2148.02	9.83147		2148.02	-37.3655		2148.02	98.3224		2148.02	5.51426		2148.02	38.0636		2148.02	34.8366		2148.02	38.0017		2148.02	5.51426		2148.02	19.8572		2148.02	10.4343		2148.02	10.4343		2148.02	-5.24897		2148.02	12.5199
2148.83	-0.460919		2148.83	-7.35504		2148.83	8.4399		2148.83	-35.2222		2148.83	100.79		2148.83	7.00345		2148.83	42.4962		2148.83	37.7233		2148.83	45.965		2148.83	7.00345		2148.83	22.3691		2148.83	10.3448		2148.83	10.3448		2148.83	-6.42028		2148.83	11.9564
2149.63	2.70821		2149.63	-5.47127		2149.63	7.12991		2149.63	-33.2264		2149.63	103.01		2149.63	7.76672		2149.63	46.7517		2149.63	40.5175		2149.63	53.4955		2149.63	7.76672		2149.63	24.1444		2149.63	9.60402		2149.63	9.60402		2149.63	-7.60007		2149.63	11.2413
2150.43	1.39636		2150.43	-7.94988		2150.43	1.81207		2150.43	-35.5845		2150.43	100.73		2150.43	3.6217		2150.43	46.5483		2150.43	38.9539		2150.43	56.3121		2150.43	3.6217		2150.43	20.9957		2150.43	4.21373		2150.43	4.21373		2150.43	-12.8608		2150.43	6.30364
2151.23	-1.09333		2151.23	-11.4583		2151.23	-4.0424		2151.23	-38.9683		2151.23	97.2631		2151.23	-2.05024		2151.23	45.1738		2151.23	36.3345		2151.23	57.6764		2151.23	-2.05024		2151.23	16.3008		2151.23	-2.2628		2151.23	-2.2628		2151.23	-18.714		2151.23	0.634194
2152.03	-2.38201		2152.03	-13.6065		2152.03	-7.88624		2152.03	-40.9925		2152.03	94.9953		2152.03	-6.79325		2152.03	44.9892		2152.03	35.0347		2152.03	59.9038		2152.03	-6.79325		2152.03	12.5117		2152.03	-7.1869		2152.03	-7.1869		2152.03	-22.5955		2152.03	-3.20081
2152.83	-1.24653		2152.83	-13.1687		2152.83	-8.32702		2152.83	-40.4326		2152.83	95.1587		2152.83	-9.30542		2152.83	47.2003		2152.83	36.2748		2152.83	64.1476		2152.83	-9.30542		2152.83	10.9258		2152.83	-9.0742		2152.83	-9.0742		2152.83	-23.0956		2152.83	-3.78982
2153.63	2.55582		2153.63	-9.90348		2153.63	-5.23864		2153.63	-37.0448		2153.63	98.0032		2153.63	-9.26843		2153.63	52.0329		2153.63	40.2936		2153.63	70.5833		2153.63	-9.26843		2153.63	11.8577		2153.63	-7.71362		2153.63	-7.71362		2153.63	-20.0774		2153.63	-0.987737
2154.43	5.86913		2154.43	-6.96799		2154.43	-1.7978		2154.43	-33.9831		2154.43	100.381		2154.43	-9.76014		2154.43	56.3143		2154.43	43.9315		2154.43	76.0134		2154.43	-9.76014		2154.43	12.2253		2154.43	-6.1954		2154.43	-6.1954		2154.43	-16.7061		2154.43	2.0479
2155.23	10.8228		2155.23	-2.23445		2155.23	3.99481		2155.23	-29.1167		2155.23	104.428		2155.23	-8.57547		2155.23	62.1579		2155.23	49.3146		2155.23	82.5613		2155.23	-8.57547		2155.23	14.2297		2155.23	-2.43683		2155.23	-2.43683		2155.23	-10.9726		2155.23	7.3353
2156.03	16.2753		2156.03	3.15418		2156.03	10.8946		2156.03	-23.5855		2156.03	109.001		2156.03	-6.77814		2156.03	68.4061		2156.03	55.2974		2156.03	89.1039		2156.03	-6.77814		2156.03	16.803		2156.03	2.40242		2156.03	2.40242		2156.03	-4.11149		2156.03	13.649
2156.84	16.7307		2156.84	3.69568		2156.84	13.2985		2156.84	-22.8886		2156.84	108.598		2156.84	-9.79334		2156.84	69.543		2156.84	56.3758		2156.84	90.1821		2156.84	-9.79334		2156.84	14.5163		2156.84	2.80302		2156.84	2.80302		2156.84	-1.71571		2156.84	15.4049
2157.64	17.4059		2157.64	4.60094		2157.64	16.3173		2157.64	-21.8121		2157.64	108.43		2157.64	-12.3294		2157.64	70.7675		2157.64	57.76		2157.64	91.0532		2157.64	-12.3294		2157.64	12.6568		2157.64	3.9606		2157.64	3.9606		2157.64	1.33564		2157.64	17.7329
2158.44	18.6454		2158.44	6.20496		2158.44	20.2387		2158.44	-20.018		2158.44	108.835		2158.44	-13.9712		2158.44	72.4046		2158.44	59.7862		2158.44	92.0982		2158.44	-13.9712		2158.44	11.636		2158.44	6.19651		2158.44	6.19651		2158.44	5.3402		2158.44	20.9393
2159.24	19.3163		2159.24	7.36558		2159.24	23.7852		2159.24	-18.6454		2159.24	108.672		2159.24	-15.885		2159.24	73.3293		2159.24	61.3134		2159.24	92.2208		2159.24	-15.885		2159.24	10.2832		2159.24	8.24849		2159.24	8.24849		2159.24	9.0307		2159.24	23.7661
2160.04	20.1401		2160.04	8.79943		2160.04	27.6001		2160.04	-16.979		2160.04	108.655		2160.04	-17.3306		2160.04	74.2573		2160.04	63.0553		2160.04	92.178		2160.04	-17.3306		2160.04	9.33497		2160.04	10.7632		2160.04	10.7632		2160.04	13.0603		2160.04	26.875
2160.84	18.3984		2160.84	7.78105		2160.84	28.835		2160.84	-17.7436		2160.84	106.06		2160.84	-21.0537		2160.84	72.4774		2160.84	62.2855		2160.84	89.2879		2160.84	-21.0537		2160.84	6.04134		2160.84	10.8992		2160.84	10.8992		2160.84	14.5908		2160.84	27.4369
2161.64	17.3541		2161.64	7.5622		2161.64	30.6364		2161.64	-17.6885		2161.64	104.143		2161.64	-23.8082		2161.64	71.2561		2161.64	62.253		2161.64	86.8425		2161.64	-23.8082		2161.64	3.64446		2161.64	11.809		2161.64	11.809		2161.64	16.7787		2161.64	28.617
2162.44	16.0615		2162.44	7.181		2162.44	31.9695		2162.44	-17.7761		2162.44	101.949		2162.44	-26.556		2162.44	69.6517		2162.44	61.9941		2162.44	83.9213		2162.44	-26.556		2162.44	1.1823		2162.44	12.44		2162.44	12.44		2162.44	18.5752		2162.44	29.3752
2163.24	12.3123		2163.24	4.41173		2163.24	30.5451		2163.24	-20.2329		2163.24	97.2659		2163.24	-31.5211		2163.24	65.4601		2163.24	59.2808		2163.24	78.3405		2163.24	-31.5211		2163.24	-3.56688		2163.24	10.4973		2163.24	10.4973		2163.24	17.6884		2163.24	27.4288
2164.03	10.2912		2164.03	3.42199		2164.03	30.5478		2164.03	-20.892		2164.03	94.2697		2164.03	-34.5351		2164.03	62.87		2164.03	58.2789		2164.03	74.3092		2164.03	-34.5351		2164.03	-6.4316		2164.03	10.1486		2164.03	10.1486		2164.03	18.2898		2164.03	26.9583
2164.83	8.66646		2164.83	2.86343		2164.83	30.6599		2164.83	-21.1023		2164.83	91.622		2164.83	-36.946		2164.83	60.5536		2164.83	57.6381		2164.83	70.5193		2164.83	-36.946		2164.83	-8.75709		2164.83	10.0619		2164.83	10.0619		2164.83	19.0514		2164.83	26.6441
2165.63	6.6151		2165.63	1.89569		2165.63	30.0709		2165.63	-21.7049		2165.63	88.493		2165.63	-39.5928		2165.63	57.692		2165.63	56.5159		2165.63	66.1726		2165.63	-39.5928		2165.63	-11.3794		2165.63	9.41296		2165.63	9.41296		2165.63	19.1524		2165.63	25.6745
2166.43	3.33047		2166.43	-0.320448		2166.43	27.9881		2166.43	-23.5396		2166.43	84.069		2166.43	-43.2985		2166.43	53.4828		2166.43	54.088		2166.43	60.4701		2166.43	-43.2985		2166.43	-15.1187		2166.43	7.3948		2166.43	7.3948		2166.43	17.7895		2166.43	23.2548
2167.23	0.538823		2167.23	-2.09408		2167.23	26.1508		2167.23	-24.916		2167.23	80.0692		2167.23	-46.3528		2167.23	49.6594		2167.23	52.0655		2167.23	55.1438		2167.23	-46.3528		2167.23	-18.2617		2167.23	5.73282		2167.23	5.73282		2167.23	16.6917		2167.23	21.1228
2168.03	-1.88423		2168.03	-3.58696		2168.03	24.4476		2168.03	-25.9968		2168.03	76.3626		2168.03	-48.8962		2168.03	46.1054		2168.03	50.3092		2168.03	50.0742		2168.03	-48.8962		2168.03	-20.9461		2168.03	4.30154		2168.03	4.30154		2168.03	15.7371		2168.03	19.1656
2168.83	-4.0707		2168.83	-4.96055		2168.83	22.7599		2168.83	-26.9438		2168.83	72.8101		2168.83	-51.0766		2168.83	42.6955		2168.83	48.6729		2168.83	45.1396		2168.83	-51.0766		2168.83	-23.3171		2168.83	2.96848		2168.83	2.96848		2168.83	14.7969		2168.83	17.2631
2169.63	-5.18241		2169.63	-5.38466		2169.63	21.9389		2169.63	-26.9277		2169.63	70.2431		2169.63	-52.0721		2169.63	40.2746		2169.63	47.98		2169.63	41.2125		2169.63	-52.0721		2169.63	-24.5496		2169.63	2.57075		2169.63	2.57075		2169.63	14.7118		2169.63	16.2649
2170.43	-3.23733		2170.43	-2.87943		2170.43	23.9801		2170.43	-23.9692		2170.43	70.6371		2170.43	-49.9167		2170.43	40.831		2170.43	50.1981		2170.43	40.3137		2170.43	-49.9167		2170.43	-22.675		2170.43	5.08969		2170.43	5.08969		2170.43	17.4667		2170.43	18.1647
2171.22	-1.19238		2171.22	-0.403829		2171.22	25.9393		2171.22	-21.0279		2171.22	71.0276		2171.22	-47.5832		2171.22	41.4126		2171.22	52.356		2171.22	39.524		2171.22	-47.5832		2171.22	-20.6635		2171.22	7.5675		2171.22	7.5675		2171.22	20.1075		2171.22	20.017
2172.02	0.495037		2172.02	1.58242		2172.02	27.3712		2172.02	-18.5641		2172.02	70.9504		2172.02	-45.5451		2172.02	41.5665		2172.02	53.9816		2172.02	38.4131		2172.02	-45.5451		2172.02	-18.9869		2172.02	9.54479		2172.02	9.54479		2172.02	22.1784		2172.02	21.3747
2172.82	-0.07283		2172.82	1.19857		2172.82	26.4011		2172.82	-18.4592		2172.82	68.5214		2172.82	-45.6961		2172.82	39.4191		2172.82	53.183		2172.82	35.1009		2172.82	-45.6961		2172.82	-19.5371		2172.82	9.14186		2172.82	9.14186		2172.82	21.8032		2172.82	20.3616
2173.62	0.573962		2173.62	1.93192		2173.62	26.523		2173.62	-17.2266		2173.62	67.2257		2173.62	-44.5596		2173.62	38.4649		2173.62	53.438		2173.62	33.069		2173.62	-44.5596		2173.62	-18.8362		2173.62	9.8491		2173.62	9.8491		2173.62	22.4761		2173.62	20.4701
2174.42	-2.85235		2174.42	-1.48309		2174.42	22.4763		2174.42	-20.1326		2174.42	61.7968		2174.42	-47.412		2174.42	33.446		2174.42	49.4722		2174.42	27.0478		2174.42	-47.412		2174.42	-22.1587		2174.42	6.40434		2174.42	6.40434		2174.42	18.9383		2174.42	16.4382
2175.21	-5.53643		2175.21	-4.21017		2175.21	19.1026		2175.21	-22.3413		2175.21	57.0689		2175.21	-49.4274		2175.21	29.2036		2175.21	46.1127		2175.21	21.868		2175.21	-49.4274		2175.21	-24.6773		2175.21	3.64723		2175.21	3.64723		2175.21	16.0333		2175.21	13.1057
2176.01	-7.58888		2176.01	-6.33901		2176.01	16.3178		2176.01	-23.9433		2176.01	52.9515		2176.01	-50.7061		2176.01	25.653		2176.01	43.261		2176.01	17.4358		2176.01	-50.7061		2176.01	-26.4906		2176.01	1.49148		2176.01	1.49148		2176.01	13.6781		2176.01	10.3869
2176.81	-8.47645		2176.81	-7.31544		2176.81	14.6811		2176.81	-24.3848		2176.81	49.9967		2176.81	-50.7044		2176.81	23.3506		2176.81	41.462		2176.81	14.2998		2176.81	-50.7044		2176.81	-27.0534		2176.81	0.494614		2176.81	0.494614		2176.81	12.4341		2176.81	8.83974
2177.61	-8.23208		2177.61	-7.16757		2177.61	14.1702		2177.61	-23.6948		2177.61	48.1755		2177.61	-49.4611		2177.61	22.2859		2177.61	40.6949		2177.61	12.4277		2177.61	-49.4611		2177.61	-26.4028		2177.61	0.631912		2177.61	0.631912		2177.61	12.28		2177.61	8.43998
2178.4	-8.39771		2178.4	-7.43147		2178.4	13.254		2178.4	-23.4099		2178.4	45.9498		2178.4	-48.5226		2178.4	20.937		2178.4	39.4294		2178.4	10.2781		2178.4	-48.5226		2178.4	-26.0837		2178.4	0.370665		2178.4	0.370665		2178.4	11.6867		2178.4	7.65523
2179.2	-9.62989		2179.2	-8.76265		2179.2	11.2827		2179.2	-24.1862		2179.2	42.6633		2179.2	-48.5552		2179.2	18.6596		2179.2	37.0149		2179.2	7.19115		2179.2	-48.5552		2179.2	-26.7606		2179.2	-0.941272		2179.2	-0.941272		2179.2	10.0056		2179.2	5.83394
2180	-10.4537		2180	-9.68408		2180	9.73841		2180	-24.5473		2180	39.7909		2180	-48.092		2180	16.9389		2180	34.9322		2180	4.63854		2180	-48.092		2180	-26.9653		2180	-1.82348		2180	-1.82348		2180	8.72081		2180	4.45682
2180.8	-12.5221		2180.8	-11.8463		2180.8	6.97025		2180.8	-26.1445		2180.8	35.6811		2180.8	-48.7945		2180.8	14.1288		2180.8	31.5334		2180.8	0.965396		2180.8	-48.7945		2180.8	-28.3575		2180.8	-3.92915		2180.8	-3.92915		2180.8	6.18267		2180.8	1.87126
2181.59	-11.7725		2181.59	-11.1847		2181.59	7.03871		2181.59	-24.9137		2181.59	34.3967		2181.59	-46.6081		2181.59	14.2959		2181.59	30.8852		2181.59	0.231136		2181.59	-46.6081		2181.59	-26.8812		2181.59	-3.19956		2181.59	-3.19956		2181.59	6.45339		2181.59	2.13628
2182.39	-11.403		2182.39	-10.8952		2182.39	6.74287		2182.39	-24.0515		2182.39	32.7408		2182.39	-44.7396		2182.39	14.244		2182.39	29.7948		2182.39	-0.764585		2182.39	-44.7396		2182.39	-25.7414		2182.39	-2.83781		2182.39	-2.83781		2182.39	6.33358		2182.39	2.04937
2183.19	-9.62121		2183.19	-9.18304		2183.19	7.87243		2183.19	-21.7638		2183.19	32.5061		2183.19	-41.4044		2183.19	15.7644		2183.19	30.0592		2183.19	-0.232228		2183.19	-41.4044		2183.19	-23.152		2183.19	-1.05602		2183.19	-1.05602		2183.19	7.61452		2183.19	3.39869
2183.98	-7.55837		2183.98	-7.18034		2183.98	9.29336		2183.98	-19.1831		2183.98	32.5621		2183.98	-37.7419		2183.98	17.7219		2183.98	30.5518		2183.98	0.69137		2183.98	-37.7419		2183.98	-20.2511		2183.98	1.00981		2183.98	1.00981		2183.98	9.16377		2183.98	5.0487
2184.78	-5.87302		2184.78	-5.5456		2184.78	10.3447		2184.78	-16.969		2184.78	32.2515		2184.78	-34.4195		2184.78	19.4505		2184.78	30.6194		2184.78	1.34326		2184.78	-34.4195		2184.78	-17.704		2184.78	2.69651		2184.78	2.69651		2184.78	10.3219		2184.78	6.33678
2185.57	-7.33124		2185.57	-7.04596		2185.57	8.25769		2185.57	-17.889		2185.57	28.8091		2185.57	-34.2115		2185.57	18.1733		2185.57	27.5007		2185.57	-1.04856		2185.57	-34.2115		2185.57	-18.2836		2185.57	1.23331		2185.57	1.23331		2185.57	8.32164		2185.57	4.49261
2186.37	-9.20394		2186.37	-8.95313		2186.37	5.75856		2186.37	-19.2155		2186.37	24.9641		2186.37	-34.3965		2186.37	16.605		2186.37	23.9293		2186.37	-3.76083		2186.37	-34.3965		2186.37	-19.2671		2186.37	-0.655325		2186.37	-0.655325		2186.37	5.8909		2186.37	2.24096
2187.17	-11.3205		2187.17	-11.0973		2187.17	3.01522		2187.17	-20.7791		2187.17	20.8877		2187.17	-34.8123		2187.17	14.8979		2187.17	20.0804		2187.17	-6.62853		2187.17	-34.8123		2187.17	-20.4907		2187.17	-2.8035		2187.17	-2.8035		2187.17	3.19911		2187.17	-0.251824
2187.96	-11.3776		2187.96	-11.1759		2187.96	2.32869		2187.96	-20.2782		2187.96	18.885		2187.96	-33.1639		2187.96	15.3327		2187.96	18.2629		2187.96	-7.35352		2187.96	-33.1639		2187.96	-19.6576		2187.96	-2.91236		2187.96	-2.91236		2187.96	2.54883		2187.96	-0.686351
2188.76	-11.7968		2188.76	-11.6114		2188.76	1.27454		2188.76	-20.1358		2188.76	16.5347		2188.76	-31.8815		2188.76	15.4607		2188.76	16.0598		2188.76	-8.36316		2188.76	-31.8815		2188.76	-19.1965		2188.76	-3.40831		2188.76	-3.40831		2188.76	1.5172		2188.76	-1.4886
2189.55	-10.2166		2189.55	-10.0429		2189.55	2.21156		2189.55	-17.9915		2189.55	16.1988		2189.55	-28.611		2189.55	17.6121		2189.55	15.8371		2189.55	-7.30154		2189.55	-28.611		2189.55	-16.7519		2189.55	-1.93437		2189.55	-1.93437		2189.55	2.46456		2189.55	-0.301245
2190.35	-8.53081		2190.35	-8.36515		2190.35	3.2432		2190.35	-15.7408		2190.35	15.984		2190.35	-25.2546		2190.35	19.8564		2190.35	15.7056		2190.35	-6.06809		2190.35	-25.2546		2190.35	-14.2243		2190.35	-0.389083		2190.35	-0.389083		2190.35	3.49592		2190.35	0.97761
2191.15	-4.29495		2191.15	-4.13442		2191.15	6.81156		2191.15	-10.9405		2191.15	18.3363		2191.15	-19.3765		2191.15	24.5961		2191.15	18.1152		2191.15	-2.22369		2191.15	-19.3765		2191.15	-9.17629		2191.15	3.6675		2191.15	3.6675		2191.15	7.05492		2191.15	4.78844
2191.94	-1.60321		2191.94	-1.44569		2191.94	8.81956		2191.94	-7.68626		2191.94	19.1617		2191.94	-15.0785		2191.94	27.69		2191.94	18.9759		2191.94	0.131815		2191.94	-15.0785		2191.94	-5.70825		2191.94	6.13649		2191.94	6.13649		2191.94	9.04605		2191.94	7.03269
2192.74	-1.44508		2192.74	-1.28924		2192.74	8.27528		2192.74	-6.96907		2192.74	17.4718		2192.74	-13.3588		2192.74	28.0953		2192.74	17.3037		2192.74	0.003476		2192.74	-13.3588		2192.74	-4.81657		2192.74	6.02384		2192.74	6.02384		2192.74	8.47893		2192.74	6.71684
2193.53	-1.89495		2193.53	-1.74025		2193.53	7.10148		2193.53	-6.86457		2193.53	15.1926		2193.53	-12.2994		2193.53	27.6783		2193.53	15.0283		2193.53	-0.688712		2193.53	-12.2994		2193.53	-4.58202		2193.53	5.25046		2193.53	5.25046		2193.53	7.27785		2193.53	5.76216
2194.33	-0.347689		2194.33	-0.194376		2194.33	7.90086		2194.33	-4.76923		2194.33	14.9305		2194.33	-9.304		2194.33	28.9784		2194.33	14.7602		2194.33	0.654926		2194.33	-9.304		2194.33	-2.40628		2194.33	6.41696		2194.33	6.41696		2194.33	8.04709		2194.33	6.76976
2195.12	-0.506605		2195.12	-0.355709		2195.12	6.9675		2195.12	-4.38775		2195.12	12.9829		2195.12	-8.08386		2195.12	28.2201		2195.12	12.8008		2195.12	0.325552		2195.12	-8.08386		2195.12	-1.9992		2195.12	5.81547		2195.12	5.81547		2195.12	7.08225		2195.12	6.03216
2195.92	0.802002		2195.92	0.948653		2195.92	7.47196		2195.92	-2.54753		2195.92	12.5231		2195.92	-5.47266		2195.92	28.4966		2195.92	12.3277		2195.92	1.49124		2195.92	-5.47266		2195.92	-0.193382		2195.92	6.61477		2195.92	6.61477		2195.92	7.55544		2195.92	6.71853
2196.71	1.79827		2196.71	1.93807		2196.71	7.63223		2196.71	-1.03017		2196.71	11.7732		2196.71	-3.25925		2196.71	27.9414		2196.71	11.5666		2196.71	2.36673		2196.71	-3.25925		2196.71	1.22442		2196.71	7.03067		2196.71	7.03067		2196.71	7.68621		2196.71	7.04519
2197.5	3.28886		2197.5	3.41842		2197.5	8.25238		2197.5	0.969609		2197.5	11.5405		2197.5	-0.64505		2197.5	27.2663		2197.5	11.3291		2197.5	3.75317		2197.5	-0.64505		2197.5	3.05432		2197.5	7.8653		2197.5	7.8653		2197.5	8.28014		2197.5	7.81467
2198.3	2.74094		2198.3	2.85608		2198.3	6.79664		2198.3	0.917691		2198.3	9.29242		2198.3	-0.170694		2198.3	23.8344		2198.3	9.08659		2198.3	3.11217		2198.3	-0.170694		2198.3	2.75702		2198.3	6.58099		2198.3	6.58099		2198.3	6.80303		2198.3	6.48972
2199.09	0.146712		2199.09	0.242469		2199.09	3.25489		2199.09	-1.19526		2199.09	5.02241		2199.09	-1.8524		2199.09	17.5268		2199.09	4.83649		2199.09	0.430469		2199.09	-1.8524		2199.09	0.318088		2199.09	3.1656		2199.09	3.1656		2199.09	3.24628		2199.09	3.05866
2199.89	-1.15431		2199.89	-1.08368		2199.89	0.963729		2199.89	-2.031		2199.89	2.07021		2199.89	-2.35848		2199.89	11.5608		2199.89	1.92257		2199.89	-0.957929		2199.89	-2.35848		2199.89	-0.929473		2199.89	0.953821		2199.89	0.953821		2199.89	0.948027		2199.89	0.856572
2200.68	0.215877		2200.68	0.254848		2200.68	1.29883		2200.68	-0.213068		2200.68	1.81509		2200.68	-0.319297		2200.68	7.18503		2200.68	1.72808		2200.68	0.319507		2200.68	-0.319297		2200.68	0.385774		2200.68	1.31934		2200.68	1.31934		2200.68	1.28549		2200.68	1.25759
2201.48	0		2201.48	0		2201.48	0		2201.48	0		2201.48	0		2201.48	0		2201.48	0		2201.48	0		2201.48	0		2201.48	0		2201.48	0		2201.48	0		2201.48	0		2201.48	0		2201.48	0

## Sheet: Fig. 6a; Fig. 6b
Fogire 6a			Figure 6a			Figure 6b			Figure 6b			Figure 6b			Figure 6b			Figure 6b			Figure 6b			Figure 6b			Figure 6b			Figure 6b			Figure 6b			Figure 6b			Figure 6b			Figure 6b			Figure 6b			Figure 6b
CpWPPh3(CO)2; CpRu(13CO)2; CpOs(CO)2; W(CO)5;Os-SH			CpWPPh3(CO)2; CpRu(13CO)2; CpMo(CO)3; W(CO)5;Os-SH			MMP-3 (0.1 ngmL-1)			MMP-3 (0.5 ngmL-1)			MMP-3 (1 ngmL-1)			MMP-3 (5 ngmL-1)			MMP-3 (10 ngmL-1)			MMP-3 (50 ngmL-1)			MMP-7 (0.1 ngmL-1)			MMP-7 (0.5 ngmL-1)			MMP-7 (1 ngmL-1)			MMP-7(5 ngmL-1)			MMP-7 (10 ngmL-1)			MMP-7 (50 ngmL-1)			MMP-9 (0.1 ngmL-1)			MMP-9 (0.5 ngmL-1)			MMP-9 (1 ngmL-1)
#Wave	#Intensity		#Wave	#Intensity		#Wave	#Intensity		#Wave	#Intensity		#Wave	#Intensity		#Wave	#Intensity		#Wave	#Intensity		#Wave	#Intensity		#Wave	#Intensity		#Wave	#Intensity		#Wave	#Intensity		#Wave	#Intensity		#Wave	#Intensity		#Wave	#Intensity		#Wave	#Intensity		#Wave	#Intensity		#Wave	#Intensity
1802.33	-0.206377		1802.33	1.80962		1802.33	3.32306		1802.33	4.29763		1802.33	3.06591		1802.33	2.20886		1802.33	3.12497		1802.33	1.78205		1802.33	3.86403		1802.33	2.9901		1802.33	3.2247		1802.33	3.05738		1802.33	2.72853		1802.33	2.90133		1802.33	1.84455		1802.33	2.34517		1802.33	4.01682
1803.18	-0.629672		1803.18	2.94122		1803.18	6.26478		1803.18	2.0605		1803.18	5.77746		1803.18	3.99383		1803.18	5.85337		1803.18	3.15438		1803.18	7.36566		1803.18	5.63295		1803.18	6.09607		1803.18	5.70472		1803.18	5.03687		1803.18	5.41432		1803.18	3.06114		1803.18	4.29095		1803.18	7.64389
1804.04	-3.03145		1804.04	1.66555		1804.04	7.06575		1804.04	-1.09524		1804.04	6.37402		1804.04	3.59788		1804.04	6.42671		1804.04	2.35979		1804.04	8.74478		1804.04	6.16776		1804.04	6.85375		1804.04	6.18335		1804.04	5.16705		1804.04	5.78055		1804.04	1.95833		1804.04	4.07904		1804.04	9.1214
1804.89	-7.09316		1804.89	-1.66537		1804.89	6.04861		1804.89	-4.99016		1804.89	5.1769		1804.89	1.34553		1804.89	5.16844		1804.89	-0.277613		1804.89	8.32355		1804.89	4.91569		1804.89	5.81942		1804.89	4.81653		1804.89	3.44291		1804.89	4.32345		1804.89	-1.08169		1804.89	2.03274		1804.89	8.77193
1805.74	-11.2985		1805.74	-5.50151		1805.74	4.7338		1805.74	-8.23552		1805.74	3.70526		1805.74	-1.24074		1805.74	3.59985		1805.74	-3.23564		1805.74	7.62188		1805.74	3.39573		1805.74	4.51255		1805.74	3.12536		1805.74	1.38615		1805.74	2.56432		1805.74	-4.48583		1805.74	-0.326675		1805.74	8.11571
1806.59	-13.7601		1806.59	-7.92129		1806.59	5.01332		1806.59	-9.06087		1806.59	3.84983		1806.59	-2.26687		1806.59	3.6138		1806.59	-4.62057		1806.59	8.53124		1806.59	3.49845		1806.59	4.8242		1806.59	3.0025		1806.59	0.890065		1806.59	2.39604		1806.59	-6.31607		1806.59	-1.1064		1806.59	9.04457
1807.45	-14.058		1807.45	-8.46995		1807.45	7.31238		1807.45	-7.153		1807.45	6.03453		1807.45	-1.3056		1807.45	5.63636		1807.45	-4.00547		1807.45	11.4763		1807.45	5.64763		1807.45	7.17861		1807.45	4.87382		1807.45	2.38113		1807.45	4.24468		1807.45	-6.10733		1807.45	0.119596		1807.45	11.9835
1808.3	-13.8374		1808.3	-8.75728		1808.3	9.99168		1808.3	-4.25416		1808.3	8.61878		1808.3	0.005811		1808.3	8.02907		1808.3	-3.02793		1808.3	14.8172		1808.3	8.20251		1808.3	9.93555		1808.3	7.10069		1808.3	4.22132		1808.3	6.4718		1808.3	-5.46473		1808.3	1.71283		1808.3	15.2931
1809.15	-12.2851		1809.15	-7.93386		1809.15	13.8711		1809.15	0.36118		1809.15	12.4212		1809.15	2.48932		1809.15	11.6127		1809.15	-0.86628		1809.15	19.3734		1809.15	11.9816		1809.15	13.914		1809.15	10.5037		1809.15	7.23182		1809.15	9.89818		1809.15	-3.53939		1809.15	4.49403		1809.15	19.7931
1810	-13.3537		1810	-9.9157		1810	15.0053		1810	2.66122		1810	13.4951		1810	2.20151		1810	12.4426		1810	-1.46429		1810	21.1987		1810	13.038		1810	15.1674		1810	11.138		1810	7.46844		1810	10.5792		1810	-4.2527		1810	4.51854		1810	21.5377
1810.85	-15.876		1810.85	-13.4979		1810.85	14.5691		1810.85	3.74197		1810.85	13.0141		1810.85	0.319559		1810.85	11.6947		1810.85	-3.64504		1810.85	21.4677		1810.85	12.5452		1810.85	14.87		1810.85	10.1792		1810.85	6.10754		1810.85	9.69078		1810.85	-6.40977		1810.85	2.9623		1810.85	21.7017
1811.71	-16.5375		1811.71	-15.3283		1811.71	15.8863		1811.71	6.85612		1811.71	14.3008		1811.71	0.168917		1811.71	12.6935		1811.71	-4.0835		1811.71	23.5036		1811.71	13.8256		1811.71	16.3444		1811.71	10.9518		1811.71	6.47392		1811.71	10.5574		1811.71	-6.67168		1811.71	3.1496		1811.71	23.609
1812.56	-17.5721		1812.56	-17.6014		1812.56	16.7324		1812.56	9.71412		1812.56	15.1293		1812.56	-0.472736		1812.56	13.2154		1812.56	-5.00227		1812.56	25.0814		1812.56	14.6531		1812.56	17.3653		1812.56	11.2319		1812.56	6.34444		1812.56	10.9555		1812.56	-7.25083		1812.56	2.85685		1812.56	25.0346
1813.41	-16.325		1813.41	-17.6229		1813.41	19.7724		1813.41	14.9225		1813.41	18.1633		1813.41	1.06162		1813.41	15.9261		1813.41	-3.73463		1813.41	28.8654		1813.41	17.6915		1813.41	20.5966		1813.41	13.6851		1813.41	8.38533		1813.41	13.5509		1813.41	-5.47369		1813.41	4.74987		1813.41	28.6433
1814.26	-13.2202		1814.26	-15.7763		1814.26	24.5931		1814.26	22.0152		1814.26	22.9885		1814.26	4.36109		1814.26	20.4134		1814.26	-0.691781		1814.26	34.442		1814.26	22.526		1814.26	25.6243		1814.26	17.899		1814.26	12.1849		1814.26	17.9313		1814.26	-1.74778		1814.26	8.41646		1814.26	34.0218
1815.11	-11.3876		1815.11	-15.1504		1815.11	28.0772		1815.11	27.8285		1815.11	26.4861		1815.11	6.30991		1815.11	23.5608		1815.11	1.01014		1815.11	38.6934		1815.11	26.0379		1815.11	29.33		1815.11	20.7568		1815.11	14.6267		1815.11	20.9801		1815.11	0.811979		1815.11	10.7398		1815.11	38.0527
1815.96	-7.67531		1815.96	-12.551		1815.96	33.3888		1815.96	35.4843		1815.96	31.8191		1815.96	10.0746		1815.96	28.5333		1815.96	4.53743		1815.96	44.7829		1815.96	31.3899		1815.96	34.8769		1815.96	25.4233		1815.96	18.8764		1815.96	25.8625		1815.96	5.37018		1815.96	14.885		1815.96	43.8997
1816.81	-3.80944		1816.81	-9.6967		1816.81	38.7808		1816.81	43.1991		1816.81	37.2391		1816.81	13.9098		1816.81	33.5844		1816.81	8.14421		1816.81	50.9632		1816.81	36.8335		1816.81	40.5171		1816.81	30.152		1816.81	23.188		1816.81	30.832		1816.81	10.1776		1816.81	19.1056		1816.81	49.8158
1817.66	0.637147		1817.66	-6.14505		1817.66	44.6656		1817.66	51.3526		1817.66	43.1572		1817.66	18.2304		1817.66	39.1278		1817.66	12.2452		1817.66	57.646		1817.66	42.7797		1817.66	46.6619		1817.66	35.3562		1817.66	27.9754		1817.66	36.3022		1817.66	15.6431		1817.66	23.8152		1817.66	56.2131
1818.52	3.2535		1818.52	-4.30159		1818.52	48.6093		1818.52	57.4832		1818.52	47.1383		1818.52	20.6038		1818.52	42.73		1818.52	14.4076		1818.52	62.3969		1818.52	46.793		1818.52	50.8765		1818.52	38.6023		1818.52	30.8056		1818.52	39.8396		1818.52	19.3267		1818.52	26.5802		1818.52	60.6574
1819.37	-0.20804		1819.37	-8.40578		1819.37	46.3426		1819.37	57.2969		1819.37	44.9116		1819.37	16.7634		1819.37	40.1227		1819.37	10.3642		1819.37	60.946		1819.37	44.6029		1819.37	48.8906		1819.37	35.6219		1819.37	27.4108		1819.37	37.1761		1819.37	16.9522		1819.37	23.1324		1819.37	58.8793
1820.22	-1.60284		1820.22	-10.3037		1820.22	45.9904		1820.22	58.8986		1820.22	44.6011		1820.22	14.8358		1820.22	39.4318		1820.22	8.24163		1820.22	61.4178		1820.22	44.3328		1820.22	48.8283		1820.22	34.5406		1820.22	25.9172		1820.22	36.4374		1820.22	16.6362		1820.22	21.5976		1820.22	59.0036
1821.07	-3.73941		1821.07	-12.7943		1821.07	44.7251		1821.07	59.4436		1821.07	43.3777		1821.07	11.9953		1821.07	37.8302		1821.07	5.21348		1821.07	60.9841		1821.07	43.1536		1821.07	47.8609		1821.07	32.5311		1821.07	23.4982		1821.07	34.7966		1821.07	15.5415		1821.07	19.1486		1821.07	58.2024
1821.92	-5.95254		1821.92	-15.2014		1821.92	43.1931		1821.92	59.564		1821.92	41.8866		1821.92	8.89073		1821.92	35.9655		1821.92	1.92855		1821.92	60.2908		1821.92	41.7105		1821.92	46.6341		1821.92	30.2409		1821.92	20.8018		1821.92	32.9011		1821.92	14.3042		1821.92	16.4331		1821.92	57.1221
1822.77	-5.52235		1822.77	-14.7936		1822.77	44.0971		1822.77	61.9515		1822.77	42.8292		1822.77	8.22644		1822.77	36.541		1822.77	1.09078		1822.77	62.0399		1822.77	42.7045		1822.77	47.8493		1822.77	30.373		1822.77	20.5317		1822.77	33.4544		1822.77	15.6156		1822.77	16.1543		1822.77	58.4649
1823.62	-8.56196		1823.62	-17.6727		1823.62	41.3062		1823.62	60.4671		1823.62	40.0735		1823.62	3.87378		1823.62	33.4267		1823.62	-3.42879		1823.62	60.1003		1823.62	40.0035		1823.62	45.375		1823.62	26.7974		1823.62	16.5585		1823.62	30.3265		1823.62	13.3333		1823.62	12.1822		1823.62	56.1001
1824.47	-10.2231		1824.47	-18.9778		1824.47	39.6522		1824.47	59.9365		1824.47	38.4499		1824.47	0.666124		1824.47	31.4553		1824.47	-6.79713		1824.47	59.3031		1824.47	38.4378		1824.47	44.0419		1824.47	24.3462		1824.47	13.7147		1824.47	28.3499		1824.47	12.2769		1824.47	9.34914		1824.47	54.8591
1825.32	-14.5918		1825.32	-22.7822		1825.32	35.0328		1825.32	56.2533		1825.32	33.8548		1825.32	-5.49624		1825.32	26.5253		1825.32	-13.1142		1825.32	55.5454		1825.32	33.9037		1825.32	39.7468		1825.32	18.9182		1825.32	7.89996		1825.32	23.4234		1825.32	8.33144		1825.32	3.55407		1825.32	50.6395
1826.17	-20.3897		1826.17	-27.79		1826.17	28.7151		1826.17	50.6831		1826.17	27.5541		1826.17	-13.3445		1826.17	19.9045		1826.17	-21.1116		1826.17	50.0938		1826.17	27.6669		1826.17	33.7557		1826.17	11.7808		1826.17	0.382209		1826.17	16.8146		1826.17	2.75141		1826.17	-3.93538		1826.17	44.7081
1827.01	-23.6187		1827.01	-29.9733		1827.01	24.698		1827.01	47.2248		1827.01	23.5454		1827.01	-18.8778		1827.01	15.5928		1827.01	-26.7887		1827.01	46.9466		1827.01	23.7248		1827.01	30.0668		1827.01	6.93371		1827.01	-4.83833		1827.01	12.5235		1827.01	-0.47701		1827.01	-9.11948		1827.01	41.0636
1827.86	-27.0432		1827.86	-32.0617		1827.86	20.2227		1827.86	43.1215		1827.86	19.0689		1827.86	-24.8527		1827.86	10.8323		1827.86	-32.9025		1827.86	43.3448		1827.86	19.3174		1827.86	25.9204		1827.86	1.61883		1827.86	-10.5191		1827.86	7.79221		1827.86	-4.12522		1827.86	-14.7561		1827.86	36.9474
1828.71	-27.1223		1828.71	-30.4484		1828.71	18.8675		1828.71	41.9546		1828.71	17.7012		1828.71	-27.6893		1828.71	9.20188		1828.71	-35.8731		1828.71	42.8657		1828.71	18.0214		1828.71	24.8936		1828.71	-0.585115		1828.71	-13.0807		1828.71	6.19961		1828.71	-4.62771		1828.71	-17.2664		1828.71	35.9371
1829.56	-27.8164		1829.56	-29.0311		1829.56	16.7061		1829.56	39.8024		1829.56	15.5152		1829.56	-31.3112		1829.56	6.77637		1829.56	-39.6249		1829.56	41.5828		1829.56	15.9092		1829.56	23.0594		1829.56	-3.60342		1829.56	-16.4479		1829.56	3.82052		1829.56	-5.92324		1829.56	-20.5756		1829.56	34.1065
1830.41	-29.8243		1830.41	-28.3923		1830.41	13.1262		1830.41	36.0583		1830.41	11.897		1830.41	-36.3296		1830.41	2.94399		1830.41	-44.769		1830.41	38.8832		1830.41	12.367		1830.41	19.8044		1830.41	-8.04822		1830.41	-21.2322		1830.41	0.043199		1830.41	-8.63696		1830.41	-25.2967		1830.41	30.8431
1831.26	-28.9436		1831.26	-24.3414		1831.26	12.39		1831.26	34.9913		1831.26	11.1077		1831.26	-38.4797		1831.26	1.96795		1831.26	-47.0412		1831.26	39.0286		1831.26	11.6557		1831.26	19.39		1831.26	-9.6564		1831.26	-23.17		1831.26	-0.869145		1831.26	-8.51939		1831.26	-27.1673		1831.26	30.4089
1832.11	-28.1279		1832.11	-19.906		1832.11	11.6085		1832.11	33.7203		1832.11	10.2572		1832.11	-40.6487		1832.11	0.960165		1832.11	-49.3287		1832.11	39.1296		1832.11	10.8849		1832.11	18.9263		1832.11	-11.3162		1832.11	-25.1488		1832.11	-1.80458		1832.11	-8.47169		1832.11	-29.0767		1832.11	29.9149
1832.96	-24.8838		1832.96	-12.706		1832.96	13.3187		1832.96	34.7904		1832.96	11.8811		1832.96	-40.2976		1832.96	2.45831		1832.96	-49.0931		1832.96	41.7224		1832.96	12.5902		1832.96	20.9492		1832.96	-10.4902		1832.96	-24.6307		1832.96	-0.225418		1832.96	-5.9688		1832.96	-28.4881		1832.96	31.8976
1833.8	-23.706		1833.8	-7.35192		1833.8	13.0638		1833.8	33.7541		1833.8	11.5212		1833.8	-41.881		1833.8	2.00645		1833.8	-50.7892		1833.8	42.3497		1833.8	12.3132		1833.8	21.0011		1833.8	-11.6344		1833.8	-26.0709		1833.8	-0.587596		1833.8	-5.47881		1833.8	-29.8585		1833.8	31.9002
1834.65	-24.7699		1834.65	-4.13894		1834.65	10.7001		1834.65	30.4772		1834.65	9.03277		1834.65	-45.541		1834.65	-0.538355		1834.65	-54.5595		1834.65	40.8674		1834.65	9.90898		1834.65	18.9373		1834.65	-14.8921		1834.65	-29.6123		1834.65	-3.03402		1834.65	-7.15588		1834.65	-33.3321		1834.65	29.7787
1835.5	-23.9441		1835.5	0.919006		1835.5	10.3671		1835.5	29.1095		1835.5	8.55407		1835.5	-47.1359		1835.5	-1.03558		1835.5	-56.2625		1835.5	41.4146		1835.5	9.51572		1835.5	18.8965		1835.5	-16.1229		1835.5	-31.1139		1835.5	-3.42417		1835.5	-6.87045		1835.5	-34.7692		1835.5	29.6726
1836.35	-30.1294		1836.35	-1.21839		1836.35	3.17942		1836.35	20.7747		1836.35	1.197		1836.35	-55.5503		1836.35	-8.37133		1836.35	-64.7831		1836.35	35.1037		1836.35	2.24511		1836.35	11.9908		1836.35	-24.2129		1836.35	-39.4611		1836.35	-10.6441		1836.35	-13.5189		1836.35	-43.057		1836.35	22.6949
1837.2	-34.6292		1837.2	-2.00762		1837.2	-2.16655		1837.2	14.1779		1837.2	-4.34513		1837.2	-62.0881		1837.2	-13.8502		1837.2	-71.4256		1837.2	30.629		1837.2	-3.20966		1837.2	6.91361		1837.2	-30.4677		1837.2	-45.9588		1837.2	-15.9985		1837.2	-18.415		1837.2	-49.5013		1837.2	17.5399
1838.04	-39.9768		1838.04	-4.14254		1838.04	-8.20882		1838.04	6.79		1838.04	-10.6137		1838.04	-69.287		1838.04	-20.0115		1838.04	-78.728		1838.04	25.4496		1838.04	-9.39014		1838.04	1.12228		1838.04	-37.4277		1838.04	-53.1472		1838.04	-22.0266		1838.04	-24.1071		1838.04	-56.6422		1838.04	11.6673
1838.89	-46.9237		1838.89	-8.53266		1838.89	-15.7036		1838.89	-2.13663		1838.89	-18.3683		1838.89	-77.9039		1838.89	-27.6129		1838.89	-87.4475		1838.89	18.8068		1838.89	-17.0561		1838.89	-6.14387		1838.89	-45.8527		1838.89	-61.7851		1838.89	-29.4859		1838.89	-31.3607		1838.89	-65.2386		1838.89	4.31851
1839.74	-47.4968		1839.74	-7.36416		1839.74	-16.6821		1839.74	-4.62377		1839.74	-19.6434		1839.74	-79.9695		1839.74	-28.6865		1839.74	-89.6151		1839.74	18.6667		1839.74	-18.2421		1839.74	-6.92055		1839.74	-47.7762		1839.74	-63.9056		1839.74	-30.4089		1839.74	-32.2153		1839.74	-67.3236		1839.74	3.46024
1840.59	-47.1731		1840.59	-6.0314		1840.59	-16.6204		1840.59	-6.13905		1840.59	-19.9185		1840.59	-80.9605		1840.59	-28.7101		1840.59	-90.7077		1840.59	19.5505		1840.59	-18.4278		1840.59	-6.68855		1840.59	-48.6779		1840.59	-64.9877		1840.59	-30.273		1840.59	-32.1552		1840.59	-68.3759		1840.59	3.61391
1841.43	-45.7936		1841.43	-4.38056		1841.43	-15.3677		1841.43	-6.52288		1841.43	-19.0467		1841.43	-80.7261		1841.43	-27.5338		1841.43	-90.575		1841.43	21.6068		1841.43	-17.4659		1841.43	-5.30136		1841.43	-48.4096		1841.43	-64.8829		1841.43	-28.9284		1841.43	-31.0351		1841.43	-68.2459		1841.43	4.92934
1842.28	-38.9007		1842.28	2.13845		1842.28	-8.46712		1842.28	-1.30937		1842.28	-12.5769		1842.28	-74.8093		1842.28	-20.7022		1842.28	-84.7602		1842.28	29.2894		1842.28	-10.9029		1842.28	1.69324		1842.28	-42.5175		1842.28	-59.1363		1842.28	-21.9197		1842.28	-24.4002		1842.28	-62.4744		1842.28	11.8655
1843.13	-35.2425		1843.13	4.83271		1843.13	-4.68237		1843.13	0.745922		1843.13	-9.27924		1843.13	-71.974		1843.13	-16.9802		1843.13	-82.0276		1843.13	33.8323		1843.13	-7.50603		1843.13	5.52702		1843.13	-39.7682		1843.13	-56.5143		1843.13	-18.0118		1843.13	-21.0157		1843.13	-59.8224		1843.13	15.6617
1843.98	-29.68		1843.98	8.89303		1843.98	1.10698		1843.98	4.77139		1843.98	-4.03957		1843.98	-67.1002		1843.98	-11.2486		1843.98	-77.2575		1843.98	40.3532		1843.98	-2.15837		1843.98	11.3159		1843.98	-35.0444		1843.98	-51.899		1843.98	-12.0855		1843.98	-15.7624		1843.98	-55.1665		1843.98	21.4413
1844.82	-27.3885		1844.82	9.19285		1844.82	3.70328		1844.82	5.57775		1844.82	-2.06168		1844.82	-65.3853		1844.82	-8.70635		1844.82	-75.6476		1844.82	43.6519		1844.82	-0.060928		1844.82	13.8578		1844.82	-33.5465		1844.82	-50.49		1844.82	-9.33981		1844.82	-13.8385		1844.82	-53.7014		1844.82	24.0094
1845.67	-23.7242		1845.67	10.4155		1845.67	7.72506		1845.67	7.79083		1845.67	1.26661		1845.67	-62.211		1845.67	-4.74169		1845.67	-72.5854		1845.67	48.3387		1845.67	3.3958		1845.67	17.7611		1845.67	-30.6645		1845.67	-47.6769		1845.67	-5.16283		1845.67	-10.6307		1845.67	-50.8111		1845.67	27.9822
1846.51	-16.2723		1846.51	15.0381		1846.51	15.5833		1846.51	13.8288		1846.51	8.35004		1846.51	-55.1664		1846.51	3.05074		1846.51	-65.665		1846.51	56.8178		1846.51	10.615		1846.51	25.428		1846.51	-23.9948		1846.51	-41.0554		1846.51	2.85078		1846.51	-3.73163		1846.51	-44.0864		1846.51	35.7692
1847.36	-9.33369		1847.36	18.8084		1847.36	22.9617		1847.36	19.3821		1847.36	14.866		1847.36	-48.568		1847.36	10.347		1847.36	-59.2093		1847.36	64.7638		1847.36	17.2704		1847.36	32.5312		1847.36	-17.8631		1847.36	-34.9509		1847.36	10.377		1847.36	2.53767		1847.36	-37.8468		1847.36	43.0505
1848.21	-3.42691		1848.21	21.2682		1848.21	29.3331		1848.21	23.9299		1848.21	20.281		1848.21	-42.943		1848.21	16.6174		1848.21	-53.7472		1848.21	71.6458		1848.21	22.8312		1848.21	38.5389		1848.21	-12.7997		1848.21	-29.8949		1848.21	16.8864		1848.21	7.65111		1848.21	-32.618		1848.21	49.3007
1849.05	3.81446		1849.05	24.8464		1849.05	37.0548		1849.05	29.8354		1849.05	26.9479		1849.05	-35.9343		1849.05	24.2192		1849.05	-46.9207		1849.05	79.8196		1849.05	29.6555		1849.05	45.808		1849.05	-6.4461		1849.05	-23.5297		1849.05	24.736		1849.05	13.9702		1849.05	-26.0386		1849.05	56.8813
1849.9	6.40081		1849.9	23.5956		1849.9	40.1072		1849.9	31.0845		1849.9	28.8455		1849.9	-33.5615		1849.9	27.1337		1849.9	-44.7477		1849.9	83.2685		1849.9	31.7291		1849.9	48.3233		1849.9	-4.81593		1849.9	-21.8705		1849.9	27.9103		1849.9	15.4841		1849.9	-24.12		1849.9	59.7808
1850.75	6.21614		1850.75	19.4403		1850.75	40.3427		1850.75	29.5346		1850.75	27.8255		1850.75	-33.9724		1850.75	27.2137		1850.75	-45.3746		1850.75	83.8476		1850.75	30.9098		1850.75	47.9417		1850.75	-6.05084		1850.75	-23.0598		1850.75	28.2661		1850.75	14.0552		1850.75	-25.0015		1850.75	59.8601
1851.59	2.00326		1851.59	11.1626		1851.59	36.4715		1851.59	23.9003		1851.59	22.5971		1851.59	-38.4569		1851.59	23.1703		1851.59	-50.0896		1851.59	80.2709		1851.59	25.9142		1851.59	43.3786		1851.59	-11.4337		1851.59	-28.3818		1851.59	24.5185		1851.59	8.40479		1851.59	-29.9636		1851.59	55.8385
1852.44	1.80541		1852.44	6.88313		1852.44	36.5412		1852.44	22.2341		1852.44	21.2081		1852.44	-38.9663		1852.44	23.0525		1852.44	-50.8427		1852.44	80.5912		1852.44	24.7977		1852.44	42.6884		1852.44	-12.9088		1852.44	-29.7819		1852.44	24.7211		1852.44	6.59305		1852.44	-30.9487		1852.44	55.7738
1853.28	-0.494069		1853.28	0.559398		1853.28	34.4347		1853.28	18.4273		1853.28	17.5453		1853.28	-41.6152		1853.28	20.7467		1853.28	-53.7467		1853.28	78.7		1853.28	21.4544		1853.28	39.7643		1853.28	-16.5814		1853.28	-33.3664		1853.28	22.7645		1853.28	2.51789		1853.28	-34.0621		1853.28	53.5608
1854.13	-1.50488		1854.13	-4.33272		1854.13	33.5533		1854.13	15.8907		1854.13	15.0158		1854.13	-42.9995		1854.13	19.6577		1854.13	-55.3962		1854.13	78.008		1854.13	19.2976		1854.13	38.0184		1854.13	-19.0377		1854.13	-35.7229		1854.13	22.0576		1854.13	-0.404815		1854.13	-35.8916		1854.13	52.6116
1854.97	-0.965043		1854.97	-7.46664		1854.97	34.1496		1854.97	14.8855		1854.97	13.8774		1854.97	-42.8645		1854.97	20.0409		1854.97	-55.5348		1854.97	78.7762		1854.97	18.5911		1854.97	37.7134		1854.97	-20.0135		1854.97	-36.5882		1854.97	22.8602		1854.97	-1.90994		1854.97	-36.1763		1854.97	53.1872
1855.82	-0.429827		1855.82	-10.344		1855.82	34.6479		1855.82	13.8442		1855.82	12.5601		1855.82	-42.7837		1855.82	20.3236		1855.82	-55.7346		1855.82	79.4379		1855.82	17.7705		1855.82	37.284		1855.82	-21.0725		1855.82	-37.5273		1855.82	23.6039		1855.82	-3.56048		1855.82	-36.4838		1855.82	53.7201
1856.66	-2.04831		1856.66	-15.1532		1856.66	32.8717		1856.66	10.5986		1856.66	8.89344		1856.66	-44.9309		1856.66	18.3326		1856.66	-58.1678		1856.66	77.8254		1856.66	14.6711		1856.66	34.5645		1856.66	-24.3791		1856.66	-40.7055		1856.66	22.1195		1856.66	-7.51917		1856.66	-38.9822		1856.66	52.042
1857.51	-3.57899		1857.51	-19.6616		1857.51	31.0355		1857.51	7.36991		1857.51	5.10054		1857.51	-47.0894		1857.51	16.2852		1857.51	-60.6194		1857.51	76.1577		1857.51	11.5141		1857.51	31.775		1857.51	-27.7115		1857.51	-43.9024		1857.51	20.6245		1857.51	-11.5629		1857.51	-41.4534		1857.51	50.3714
1858.35	-7.47494		1858.35	-26.3635		1858.35	26.66		1858.35	1.68568		1858.35	-1.28986		1858.35	-51.7363		1858.35	11.7053		1858.35	-65.5664		1858.35	71.9618		1858.35	5.8292		1858.35	26.4441		1858.35	-33.5396		1858.35	-49.5889		1858.35	16.6444		1858.35	-18.1592		1858.35	-46.3711		1858.35	46.2344
1859.2	-7.42506		1859.2	-28.9745		1859.2	26.0358		1859.2	-0.157142		1859.2	-3.97754		1859.2	-52.5786		1859.2	10.8866		1859.2	-66.7173		1859.2	71.5326		1859.2	3.91421		1859.2	24.8686		1859.2	-35.565		1859.2	-51.4678		1859.2	16.4725		1859.2	-21.0071		1859.2	-47.441		1859.2	45.9254
1860.04	-7.12371		1860.04	-31.2176		1860.04	25.4473		1860.04	-1.86874		1860.04	-6.6697		1860.04	-53.3295		1860.04	10.1164		1860.04	-67.7866		1860.04	71.1596		1860.04	2.06081		1860.04	23.3392		1860.04	-37.4956		1860.04	-53.2482		1860.04	16.3969		1860.04	-23.8119		1860.04	-48.3743		1860.04	45.7333
1860.89	-2.86534		1860.89	-29.3736		1860.89	28.6208		1860.89	0.28261		1860.89	-5.63146		1860.89	-50.2612		1860.89	13.1234		1860.89	-65.0475		1860.89	74.573		1860.89	4.00217		1860.89	25.588		1860.89	-35.5977		1860.89	-51.1975		1860.89	20.1462		1860.89	-22.8365		1860.89	-45.4414		1860.89	49.3876
1861.73	1.12446		1861.73	-27.6458		1861.73	31.3636		1861.73	2.10853		1861.73	-5.05076		1861.73	-47.5678		1861.73	15.7142		1861.73	-62.6953		1861.73	77.5816		1861.73	5.54921		1861.73	27.4249		1861.73	-34.0599		1861.73	-49.5054		1861.73	23.5277		1861.73	-22.2664		1861.73	-42.8344		1861.73	52.6965
1862.57	0.405676		1862.57	-30.4372		1862.57	29.2828		1862.57	-0.779395		1862.57	-9.31487		1862.57	-49.6436		1862.57	13.4951		1862.57	-65.1254		1862.57	75.7934		1862.57	2.31299		1862.57	24.46		1862.57	-37.2706		1862.57	-52.5616		1862.57	22.1478		1862.57	-26.4861		1862.57	-44.9459		1862.57	51.2672
1863.42	-2.99113		1863.42	-35.6821		1863.42	24.4549		1863.42	-6.30136		1863.42	-16.3431		1863.42	-54.4138		1863.42	8.54167		1863.42	-70.2642		1863.42	71.2858		1863.42	-3.62694		1863.42	18.7717		1863.42	-43.1498		1863.42	-58.2871		1863.42	18.0826		1863.42	-33.4121		1863.42	-49.6991		1863.42	47.1767
1864.26	-6.11955		1864.26	-40.4012		1864.26	19.8693		1864.26	-11.4645		1864.26	-23.1403		1864.26	-58.8906		1864.26	3.84248		1864.26	-75.125		1864.26	67.0491		1864.26	-9.27718		1864.26	13.3524		1864.26	-48.7037		1864.26	-63.6893		1864.26	14.3208		1864.26	-40.0461		1864.26	-54.1043		1864.26	43.4146
1865.1	-10.0476		1865.1	-45.6379		1865.1	14.4932		1865.1	-17.2989		1865.1	-30.7351		1865.1	-64.1084		1865.1	-1.63618		1865.1	-80.7433		1865.1	62.0517		1865.1	-15.6673		1865.1	7.1716		1865.1	-54.9611		1865.1	-69.7982		1865.1	9.82927		1865.1	-47.4134		1865.1	-59.194		1865.1	38.9485
1865.95	-9.9775		1865.95	-46.6964		1865.95	13.0327		1865.95	-19.0962		1865.95	-34.4157		1865.95	-65.3628		1865.95	-3.18911		1865.95	-82.4157		1865.95	61.0004		1865.95	-18.0874		1865.95	4.93804		1865.95	-57.212		1865.95	-71.9048		1865.95	9.31325		1865.95	-50.799		1865.95	-60.2619		1865.95	38.4848
1866.79	-5.61874		1866.79	-43.3192		1866.79	15.7549		1866.79	-16.5876		1866.79	-33.9109		1866.79	-62.3882		1866.79	-0.550204		1866.79	-79.8772		1866.79	64.1641		1866.79	-16.2664		1866.79	6.92188		1866.79	-55.1845		1866.79	-69.7385		1866.79	13.0404		1866.79	-49.9272		1866.79	-57.0398		1866.79	42.2917
1867.64	5.02381		1867.64	-33.5984		1867.64	24.5748		1867.64	-7.8563		1867.64	-27.2999		1867.64	-53.2712		1867.64	8.19485		1867.64	-71.212		1867.64	73.4623		1867.64	-8.28202		1867.64	15.0443		1867.64	-46.9559		1867.64	-61.3777		1867.64	22.9282		1867.64	-42.8705		1867.64	-47.609		1867.64	52.2878
1868.48	16.4287		1868.48	-23.1157		1868.48	33.9172		1868.48	1.5234		1868.48	-20.1534		1868.48	-43.5893		1868.48	17.4699		1868.48	-61.9942		1868.48	83.325		1868.48	0.298263		1868.48	23.7369		1868.48	-38.0933		1868.48	-52.3907		1868.48	33.4056		1868.48	-35.1916		1868.48	-37.5401		1868.48	62.9027
1869.32	23.3174		1869.32	-17.2075		1869.32	38.4523		1869.32	6.22245		1869.32	-17.7963		1869.32	-38.6727		1869.32	21.9442		1869.32	-57.5527		1869.32	88.4285		1869.32	4.15332		1869.32	27.6774		1869.32	-33.9173		1869.32	-48.099		1869.32	39.1471		1869.32	-32.2066		1869.32	-32.1575		1869.32	68.8121
1870.16	29.0807		1870.16	-12.5345		1870.16	41.5259		1870.16	9.58685		1870.16	-16.8782		1870.16	-35.1773		1870.16	24.9626		1870.16	-54.5408		1870.16	92.1246		1870.16	6.63739		1870.16	30.2191		1870.16	-31.073		1870.16	-45.1491		1870.16	43.5034		1870.16	-30.5566		1870.16	-28.11		1870.16	73.3673
1871.01	31.3832		1871.01	-11.4646		1871.01	40.777		1871.01	9.2558		1871.01	-19.7545		1871.01	-35.4644		1871.01	24.1634		1871.01	-55.3181		1871.01	92.0587		1871.01	5.3987		1871.01	29.0092		1871.01	-31.912		1871.01	-45.8936		1871.01	44.1181		1871.01	-32.5881		1871.01	-27.7529		1871.01	74.2127
1871.85	31.021		1871.85	-13.2466		1871.85	36.9632		1871.85	5.98635		1871.85	-25.6631		1871.85	-38.7774		1871.85	20.3031		1871.85	-59.1263		1871.85	88.9943		1871.85	1.20321		1871.85	24.8126		1871.85	-35.6676		1871.85	-49.567		1871.85	41.7532		1871.85	-37.5304		1871.85	-30.3235		1871.85	72.1113
1872.69	32.0063		1872.69	-13.9069		1872.69	34.0645		1872.69	3.7581		1872.69	-30.619		1872.69	-41.1367		1872.69	17.361		1872.69	-61.984		1872.69	86.9181		1872.69	-1.95989		1872.69	21.6175		1872.69	-38.3502		1872.69	-52.1809		1872.69	40.394		1872.69	-41.3896		1872.69	-31.8356		1872.69	71.0493
1873.53	36.2795		1873.53	-11.5502		1873.53	33.9831		1873.53	4.4721		1873.53	-32.7153		1873.53	-40.6412		1873.53	17.2383		1873.53	-61.9884		1873.53	87.7385		1873.53	-2.17963		1873.53	21.3338		1873.53	-38.0484		1873.53	-51.8248		1873.53	41.9473		1873.53	-42.2501		1873.53	-30.3816		1873.53	72.9343
1874.38	44.3596		1874.38	-5.72839		1874.38	37.1733		1874.38	8.58175		1874.38	-31.4924		1874.38	-36.8369		1874.38	20.3886		1874.38	-58.6838		1874.38	91.9166		1874.38	1.00763		1874.38	24.4242		1874.38	-34.298		1874.38	-48.0359		1874.38	46.8728		1874.38	-39.6439		1874.38	-25.501		1874.38	78.2269
1875.22	54.8153		1875.22	2.05141		1875.22	42.1348		1875.22	14.5851		1875.22	-28.4461		1875.22	-31.2252		1875.22	25.3104		1875.22	-53.5697		1875.22	97.9583		1875.22	6.11038		1875.22	29.3962		1875.22	-28.5901		1875.22	-42.3062		1875.22	53.6748		1875.22	-35.058		1875.22	-18.6887		1875.22	85.4322
1876.06	64.0171		1876.06	8.11802		1876.06	45.2029		1876.06	18.8158		1876.06	-27.2361		1876.06	-27.4714		1876.06	28.3387		1876.06	-50.3097		1876.06	102.205		1876.06	9.47299		1876.06	32.593		1876.06	-24.5797		1876.06	-38.292		1876.06	58.6938		1876.06	-32.144		1876.06	-13.6033		1876.06	90.8916
1876.9	71.5436		1876.9	11.9978		1876.9	45.9105		1876.9	20.805		1876.9	-28.3246		1876.9	-26.0434		1876.9	29.0061		1876.9	-49.3699		1876.9	104.197		1876.9	10.6374		1876.9	33.5557		1876.9	-22.7245		1876.9	-36.4521		1876.9	61.4676		1876.9	-31.356		1876.9	-10.7063		1876.9	94.1438
1877.74	72.8176		1877.74	9.14942		1877.74	39.7227		1877.74	16.0156		1877.74	-36.2416		1877.74	-31.4767		1877.74	22.7775		1877.74	-55.2841		1877.74	99.4055		1877.74	5.0778		1877.74	27.7574		1877.74	-27.5498		1877.74	-41.3129		1877.74	57.4663		1877.74	-37.2161		1877.74	-14.5267		1877.74	90.6597
1878.59	74.1405		1878.59	5.96699		1878.59	33.0454		1878.59	10.8515		1878.59	-44.5763		1878.59	-37.3661		1878.59	16.0587		1878.59	-61.6452		1878.59	94.2426		1878.59	-0.790947		1878.59	21.6119		1878.59	-32.6402		1878.59	-46.4601		1878.59	53.1009		1878.59	-43.3058		1878.59	-18.6528		1878.59	86.8511
1879.43	78.5158		1879.43	5.54711		1879.43	29.0021		1879.43	8.43349		1879.43	-50.2005		1879.43	-40.5891		1879.43	11.9729		1879.43	-65.3291		1879.43	91.8383		1879.43	-3.8365		1879.43	18.2506		1879.43	-34.8629		1879.43	-48.7622		1879.43	51.4995		1879.43	-46.4924		1879.43	-19.9581		1879.43	85.8445
[truncated: 393 more rows]
